# Supplementary material for: (E)-N′-(4-Nitro­benzyl­idene)-4-(8-quinol­yloxy)butano­hydrazide
Source: Acta Crystallogr Sect E Struct Rep Online. 2010 Jun 5;66(Pt 7):o1522. doi: 10.1107/S1600536810020039 (PMC3007085; doi:10.1107/S1600536810020039)
Supplement: Supplementary file 2 [file e-66-o1522-Isup2.hkl]

# 
# h,k,l, Fc-squared, Fo-squared, sigma(Fo-squared) and status flag 
# 
data_I
_shelx_title ' 1 in P2(1)/c' 
_shelx_refln_list_code          4 
_shelx_F_calc_maximum      208.35 
_exptl_crystal_F_000       792.00 
_reflns_d_resolution_high  0.8396 
 
loop_ 
 _symmetry_equiv_pos_as_xyz 
 'x, y, z' 
 '-x, y+1/2, -z+1/2' 
 '-x, -y, -z' 
 'x, -y-1/2, z-1/2' 
 
_cell_length_a     9.8360 
_cell_length_b    10.6332 
_cell_length_c    17.5664 
_cell_angle_alpha  90.000 
_cell_angle_beta   92.365 
_cell_angle_gamma  90.000 
 
_shelx_F_squared_multiplier     1.000 
 
loop_ 
 _refln_index_h 
 _refln_index_k 
 _refln_index_l 
 _refln_F_squared_calc 
 _refln_F_squared_meas 
 _refln_F_squared_sigma 
 _refln_observed_status 
   1   0   0     1446.78     1406.20     38.74 o 
   2   0   0     3029.49     2972.61     81.81 o 
   3   0   0     2279.52     2230.58     45.09 o 
   4   0   0     3436.28     3771.16     75.82 o 
   5   0   0    11615.62    13064.21    258.91 o 
   6   0   0      120.27      110.86      4.57 o 
   7   0   0      119.31      120.75      5.13 o 
   8   0   0       70.73       71.32      4.36 o 
   9   0   0       54.57       68.64      5.72 o 
  10   0   0      189.51      184.24      7.69 o 
  11   0   0       35.35       39.34      4.98 o 
   1   1   0      456.85      460.59      8.47 o 
   2   1   0      720.43      635.22     12.96 o 
   3   1   0      574.58      559.74     17.18 o 
   4   1   0      382.34      397.14      9.16 o 
   5   1   0     1980.94     2068.67     34.61 o 
   6   1   0      322.71      313.10      6.14 o 
   7   1   0      205.22      209.92      7.13 o 
   8   1   0        0.01       -0.66      1.31 o 
   9   1   0       13.88       10.18      2.20 o 
  10   1   0       32.46       32.13      3.27 o 
  11   1   0        5.86        4.26      2.41 o 
   0   2   0     1557.72     1457.03     20.86 o 
   1   2   0     2805.87     2797.18     27.75 o 
   2   2   0      962.97      898.89     27.47 o 
   3   2   0      357.23      336.12      6.39 o 
   4   2   0        3.37        1.34      0.90 o 
   5   2   0      120.65      149.51      7.29 o 
   6   2   0       38.33       56.42      5.19 o 
   7   2   0        1.27        0.83      2.08 o 
   8   2   0      115.59      125.26      3.99 o 
   9   2   0       19.83       12.90      2.44 o 
  10   2   0        0.23       -2.82      1.88 o 
  11   2   0        1.24        0.59      2.62 o 
   1   3   0     4464.76     4227.30     53.10 o 
   2   3   0      223.30      196.39      7.15 o 
   3   3   0      124.34       78.36     20.98 o 
   4   3   0      537.76      515.37      9.58 o 
   5   3   0       80.84      105.78      3.36 o 
   6   3   0        0.00       -1.01      0.79 o 
   7   3   0       83.43       93.25      7.21 o 
   8   3   0        0.47        1.52      2.36 o 
   9   3   0       59.70       59.40      4.01 o 
  10   3   0       19.62       16.94      2.90 o 
  11   3   0        0.95        1.68      2.37 o 
   0   4   0     1493.90     1560.28     26.09 o 
   1   4   0      552.76      556.97      7.86 o 
   2   4   0       88.99       85.19      2.54 o 
   3   4   0      904.17      857.52     19.16 o 
   4   4   0      235.01      240.42     11.50 o 
   5   4   0      122.29      115.91     14.02 o 
   6   4   0        6.33        6.06      1.41 o 
   7   4   0      156.48      152.04      6.66 o 
   8   4   0      306.87      309.00     11.92 o 
   9   4   0      323.20      324.47     11.09 o 
  10   4   0      105.90      114.92      5.59 o 
  11   4   0        3.70        3.92      2.55 o 
   1   5   0      171.55      177.73      3.83 o 
   2   5   0      831.28      833.97     30.33 o 
   3   5   0      228.35      187.07     60.41 o 
   4   5   0       83.36       88.81      4.67 o 
   5   5   0      367.32      130.18    189.57 o 
   6   5   0      373.50      355.41     15.36 o 
   7   5   0     1096.20     1091.54     41.39 o 
   8   5   0        6.19        3.41      3.01 o 
   9   5   0       37.10       35.12      4.66 o 
  10   5   0        0.97        4.67      3.19 o 
   0   6   0      288.03      258.44      7.66 o 
   1   6   0        5.38        0.95      1.08 o 
   2   6   0      109.77      118.35      4.19 o 
   3   6   0        6.76        6.28      1.36 o 
   4   6   0      520.30      539.02     14.15 o 
   5   6   0       82.80       81.31      5.07 o 
   6   6   0        5.77        5.84      2.89 o 
   7   6   0      283.68      301.24     10.68 o 
   8   6   0       24.69       17.33      3.87 o 
   9   6   0       51.91       52.20      5.52 o 
  10   6   0        1.89        0.20      3.52 o 
   1   7   0       24.77       25.74      1.55 o 
   2   7   0       44.84       42.28      1.82 o 
   3   7   0        5.77        5.44      1.51 o 
   4   7   0       19.98       24.74      3.43 o 
   5   7   0       53.42       55.68      4.68 o 
   6   7   0        1.56        2.66      3.10 o 
   7   7   0       22.03       20.23      3.92 o 
   8   7   0        5.98        4.00      3.27 o 
   9   7   0       29.21       28.03      6.70 o 
   0   8   0       33.91       24.83      2.53 o 
   1   8   0        5.02        6.70      1.35 o 
   2   8   0        9.77        9.51      1.65 o 
   3   8   0       15.40       14.67      2.60 o 
   4   8   0      162.17      148.21      7.33 o 
   5   8   0      246.58      249.13      9.85 o 
   6   8   0        5.21        1.96      3.29 o 
   7   8   0        0.00       -2.39      3.36 o 
   8   8   0        4.28       -0.79     10.15 o 
   9   8   0      153.52      164.77      9.04 o 
   1   9   0      230.35      224.78      5.05 o 
   2   9   0       21.44       17.77      2.02 o 
   3   9   0       75.50       80.53      3.48 o 
   4   9   0       14.69       12.11      3.72 o 
   5   9   0      659.43      667.37     25.88 o 
   6   9   0        1.44       -2.49      4.12 o 
   7   9   0        0.03       -4.55      5.01 o 
   8   9   0        0.19       -4.77      3.67 o 
   0  10   0       21.91       28.08      3.88 o 
   1  10   0       15.47       15.06      2.21 o 
   2  10   0        0.85        1.72      1.89 o 
   3  10   0       13.74       11.86      2.39 o 
   4  10   0        0.10        1.20      2.72 o 
   5  10   0       24.71       19.99      4.76 o 
   6  10   0       12.80        5.43      4.10 o 
   7  10   0        1.42        0.14      8.01 o 
   1  11   0        1.37        6.09      2.76 o 
   2  11   0        1.76        3.43      2.62 o 
   3  11   0        1.33        2.50      2.12 o 
   4  11   0        9.07        8.25      3.25 o 
   5  11   0        5.27        1.92      4.94 o 
   0  12   0       26.17       30.52      5.79 o 
   1  12   0        0.29        7.67      2.82 o 
   2  12   0        8.21       19.71      3.82 o 
   3  12   0        3.22       12.29      6.01 o 
 -11   1   1       10.01       11.64      2.69 o 
 -10   1   1       29.12       25.01      2.58 o 
  -9   1   1        7.60       10.54      1.91 o 
  -8   1   1      216.68      225.10      5.48 o 
  -7   1   1       24.38       27.10      2.00 o 
  -6   1   1       33.40       31.23      1.91 o 
  -5   1   1       22.87       19.68      1.84 o 
  -4   1   1       13.88       17.46      1.39 o 
  -3   1   1       10.49        5.17      0.85 o 
  -2   1   1      589.45      594.44     13.17 o 
  -1   1   1     3294.22     3555.04     49.72 o 
   0   1   1     1836.44     1843.03     36.90 o 
   1   1   1       46.03       32.97      0.78 o 
   2   1   1      702.88      631.53     10.77 o 
   3   1   1       36.08       48.72      2.19 o 
   4   1   1      677.36      679.62     17.94 o 
   5   1   1      479.62      478.05     26.28 o 
   6   1   1        1.30        3.65      1.52 o 
   7   1   1      184.39      208.14      7.09 o 
   8   1   1        1.76        0.41      1.40 o 
   9   1   1       47.01       41.03      2.75 o 
  10   1   1       59.63       63.90      4.21 o 
  11   1   1        0.11        0.43      2.08 o 
 -11   2   1        5.47        1.43      2.34 o 
 -10   2   1       69.25       67.32      4.30 o 
  -9   2   1        2.35        1.45      1.63 o 
  -8   2   1       51.51       51.64      2.81 o 
  -7   2   1        4.86        2.42      1.92 o 
  -6   2   1        0.94        3.19      1.39 o 
  -5   2   1     1805.66     1909.47     32.20 o 
  -4   2   1        9.69        6.62      1.06 o 
  -3   2   1       10.58        7.68      1.08 o 
  -2   2   1       82.50       37.61      2.65 o 
  -1   2   1     3756.30     3888.40     44.67 o 
   0   2   1     2247.83     2168.92     23.33 o 
   1   2   1     1148.17     1124.75     14.29 o 
   2   2   1     1024.31      975.79     29.64 o 
   3   2   1       65.24       85.36      3.39 o 
   4   2   1       52.47       59.72      4.66 o 
   5   2   1      202.37      229.79      5.35 o 
   6   2   1      292.72      343.90     14.38 o 
   7   2   1        0.26       -0.44      0.92 o 
   8   2   1       63.58       64.07      3.45 o 
   9   2   1       75.73       71.51      4.17 o 
  10   2   1        3.50        2.40      2.17 o 
  11   2   1       20.50       23.34      3.30 o 
 -11   3   1        0.05        0.72      2.40 o 
 -10   3   1       28.87       23.44      3.10 o 
  -9   3   1        1.51        1.55      2.05 o 
  -8   3   1      408.12      410.17     12.26 o 
  -7   3   1       26.30       28.48      2.67 o 
  -6   3   1      163.74      143.56      8.23 o 
  -5   3   1     1221.03     1321.57     39.93 o 
  -4   3   1       30.86       32.35      3.03 o 
  -3   3   1       33.02       32.21      1.54 o 
  -2   3   1      211.96      199.58      4.14 o 
  -1   3   1     7988.62     8154.50    102.79 o 
   0   3   1    12276.22    12122.91    139.19 o 
   1   3   1      177.43      171.32      2.96 o 
   2   3   1       36.90       38.78      3.65 o 
   3   3   1      697.46      688.94     22.35 o 
   4   3   1      587.25      690.42     12.42 o 
   5   3   1       19.09       20.06      1.55 o 
   6   3   1      479.60      491.10      9.88 o 
   7   3   1        5.88        4.69      1.86 o 
   8   3   1       34.79       41.56      4.11 o 
   9   3   1        3.12        2.74      2.93 o 
  10   3   1       68.62       63.31      4.34 o 
  11   3   1        0.42       -2.10      2.17 o 
 -11   4   1       25.97       24.59      3.54 o 
 -10   4   1       11.78       16.80      2.90 o 
  -9   4   1       13.50        8.48      3.27 o 
  -8   4   1      231.40      219.32      8.53 o 
  -7   4   1      115.27      125.09      6.05 o 
  -6   4   1      160.85      150.97      8.45 o 
  -5   4   1       27.94       20.80      6.99 o 
  -4   4   1        9.61       13.77      1.41 o 
  -3   4   1       42.39       49.04      3.36 o 
  -2   4   1      131.08      121.21      2.47 o 
  -1   4   1     1015.75     1086.76     14.45 o 
   0   4   1      442.05      400.84      5.41 o 
   1   4   1       75.46       89.00      3.40 o 
   2   4   1      456.41      485.01      8.03 o 
   3   4   1      132.06      139.91      5.09 o 
   4   4   1      827.15      750.04    101.90 o 
   5   4   1      612.98      579.50     46.36 o 
   6   4   1      119.98      119.57      5.57 o 
   7   4   1       14.81       14.24      2.98 o 
   8   4   1       14.16       20.72      3.58 o 
   9   4   1       76.33       81.74      5.98 o 
  10   4   1       21.39       26.83      4.21 o 
  11   4   1        5.65        7.36      2.73 o 
 -10   5   1        8.97        5.78      3.38 o 
  -9   5   1       63.81       55.73      5.32 o 
  -8   5   1        3.98        1.72      2.81 o 
  -7   5   1      184.75      180.93      7.83 o 
  -6   5   1      167.60      151.73      9.51 o 
  -5   5   1       10.13        2.91      3.94 o 
  -4   5   1       30.38       19.54      5.23 o 
  -3   5   1      258.28      232.85      8.86 o 
  -2   5   1      876.02      900.32     13.90 o 
  -1   5   1       46.92       32.87      3.48 o 
   0   5   1     1714.84     1735.14     22.64 o 
   1   5   1        8.16       10.43      1.01 o 
   2   5   1        9.30        6.36      1.14 o 
   3   5   1       25.71       28.21      2.28 o 
   4   5   1       38.45       40.21      3.46 o 
   5   5   1      102.76       43.59     52.78 o 
   6   5   1      189.91      122.47     44.18 o 
   7   5   1       99.48      118.23      6.27 o 
   8   5   1        1.05       -2.00      2.82 o 
   9   5   1      263.99      286.59     10.84 o 
  10   5   1       23.07       26.99      4.54 o 
 -10   6   1       10.96       10.35      4.44 o 
  -9   6   1       22.01       16.48      6.38 o 
  -8   6   1        8.14        2.67      3.51 o 
  -7   6   1        1.91        0.17      3.03 o 
  -6   6   1      926.71      957.15     34.06 o 
  -5   6   1        4.12        2.19      2.48 o 
  -4   6   1        0.22       -3.13      2.30 o 
  -3   6   1       46.92       43.46      2.39 o 
  -2   6   1      921.80      942.43     13.15 o 
  -1   6   1     2205.70     2354.41     27.87 o 
   0   6   1       14.25       12.59      2.04 o 
   1   6   1        5.72        4.69      0.95 o 
   2   6   1       57.50       62.21      2.28 o 
   3   6   1       52.21       55.57      3.14 o 
   4   6   1      343.02      330.39      9.92 o 
   5   6   1        0.65       -2.43      2.22 o 
   6   6   1      318.60      312.64     11.72 o 
   7   6   1      251.90      258.19      9.51 o 
   8   6   1       61.82       55.97      5.24 o 
   9   6   1       14.62       14.76      7.73 o 
  10   6   1        0.15       -4.44      2.96 o 
  -9   7   1       74.63       78.38     25.47 o 
  -8   7   1       12.39        7.39      3.75 o 
  -7   7   1       74.13       64.11     10.80 o 
  -6   7   1       16.14       15.38      5.61 o 
  -5   7   1       32.19       36.36      4.18 o 
  -4   7   1       38.87       38.80      4.02 o 
  -3   7   1        0.02       -1.78      1.26 o 
  -2   7   1       73.31       84.63      2.63 o 
  -1   7   1        1.06        0.74      0.80 o 
   0   7   1      398.83      399.65      6.00 o 
   1   7   1      167.90      169.93      3.41 o 
   2   7   1      422.28      423.12      6.47 o 
   3   7   1      185.59      163.34      4.37 o 
   4   7   1       92.91       87.95      5.62 o 
   5   7   1       14.47       16.36      3.66 o 
   6   7   1       98.32       94.59      5.89 o 
   7   7   1      101.76       77.09      5.88 o 
   8   7   1        9.94        9.97      5.29 o 
   9   7   1       38.68       42.06      5.22 o 
  -9   8   1        7.01        0.60      4.12 o 
  -8   8   1       22.09       23.21      7.48 o 
  -7   8   1       12.26       11.08      3.70 o 
  -6   8   1        0.83       -2.11      2.97 o 
  -5   8   1      162.49      192.78      8.51 o 
  -4   8   1        8.49        3.22      3.09 o 
  -3   8   1       11.21       13.29      2.03 o 
  -2   8   1        0.75       -1.63      1.30 o 
  -1   8   1      165.05      153.19      3.44 o 
   0   8   1        8.31        3.36      1.27 o 
   1   8   1      121.74      102.32      8.81 o 
   2   8   1       35.76       38.61      2.33 o 
   3   8   1       44.24       43.31      2.42 o 
   4   8   1      157.53      169.07      7.89 o 
   5   8   1      199.24      204.45      8.66 o 
   6   8   1      177.16      165.71      8.04 o 
   7   8   1        9.60        1.54      3.58 o 
   8   8   1       59.63       65.09      6.90 o 
   9   8   1      144.34      126.85     19.20 o 
  -8   9   1       14.80        9.29      6.35 o 
  -7   9   1       12.40        3.50      7.27 o 
  -6   9   1       52.84       43.74      5.29 o 
  -5   9   1       30.18       30.26      4.89 o 
  -4   9   1      199.84      198.73      7.92 o 
  -3   9   1        0.14        0.46      1.50 o 
  -2   9   1       17.11       18.41      2.05 o 
  -1   9   1       23.29       19.53      2.11 o 
   0   9   1      462.18      501.94      7.91 o 
   1   9   1       19.93       26.02      2.18 o 
   2   9   1       42.67       49.10      2.75 o 
   3   9   1        7.23        8.06      2.08 o 
   4   9   1        1.94        1.91      3.61 o 
   5   9   1      177.93      175.37      8.52 o 
   6   9   1       18.49       13.14      5.89 o 
   7   9   1        4.74       -1.30      6.55 o 
   8   9   1        7.08        0.11      9.86 o 
  -7  10   1        0.01       -7.59      7.56 o 
  -6  10   1       15.02       15.56      8.80 o 
  -5  10   1        3.49       -5.25      3.50 o 
  -4  10   1        2.29        3.70      2.79 o 
  -3  10   1        7.58       13.86      2.40 o 
  -2  10   1       16.61       17.25      2.14 o 
  -1  10   1        4.10        5.20      1.73 o 
   0  10   1        0.13        2.94      2.17 o 
   1  10   1        9.40        7.43      2.05 o 
   2  10   1        2.21        2.44      1.96 o 
   3  10   1        1.29       -1.65      1.83 o 
   4  10   1        1.43       -0.74      2.77 o 
   5  10   1        3.94        2.87      3.03 o 
   6  10   1        0.07       -7.06      4.85 o 
   7  10   1        0.89       -5.85      6.71 o 
  -5  11   1       44.56       42.93      4.60 o 
  -4  11   1       56.68       54.80      4.66 o 
  -3  11   1       32.71       32.52      3.62 o 
  -2  11   1        1.31        4.30      4.11 o 
  -1  11   1        0.97        5.13      2.66 o 
   0  11   1        0.35        4.91      2.69 o 
   1  11   1       22.25       22.55      3.12 o 
   2  11   1       23.11       27.49      2.89 o 
   3  11   1        1.05        0.17      2.26 o 
   4  11   1       22.16       23.03      4.13 o 
   5  11   1       80.11       81.02      6.58 o 
  -3  12   1       38.63       43.48      5.11 o 
  -2  12   1        1.81        7.77      2.98 o 
  -1  12   1        2.62       10.58      2.99 o 
   0  12   1        4.97        9.27      2.95 o 
   1  12   1       49.81       57.31      5.25 o 
   2  12   1        8.02       18.39      3.71 o 
   3  12   1        0.82        6.22      3.76 o 
 -11   0   2        6.62        7.80      3.13 o 
 -10   0   2      281.88      291.11     11.27 o 
  -9   0   2      253.15      257.97      8.91 o 
  -8   0   2        4.68        4.97      2.19 o 
  -7   0   2       93.59      120.93      5.57 o 
  -6   0   2      109.03      123.79      4.86 o 
  -5   0   2     3451.90     3591.44     72.83 o 
  -4   0   2     1023.77      964.65     49.05 o 
  -3   0   2     1652.29     1684.47     34.44 o 
  -2   0   2    10420.33     9864.34    161.79 o 
  -1   0   2     1316.08     1319.11     18.79 o 
   0   0   2      976.98      922.91     13.14 o 
   1   0   2    14962.51    15117.41    415.96 o 
   2   0   2    14325.52    14263.27    392.33 o 
   3   0   2     3169.80     3145.93     87.19 o 
   4   0   2       33.48       23.65      2.67 o 
   5   0   2     3755.14     4305.66     86.96 o 
   7   0   2       31.06       32.65      4.09 o 
   8   0   2       66.72       56.80      4.01 o 
   9   0   2      207.78      186.38      7.43 o 
  10   0   2       83.02       80.54      5.46 o 
  11   0   2       34.72       25.38      5.73 o 
 -11   1   2        0.01       -2.52      2.16 o 
 -10   1   2      115.90      116.79      4.44 o 
  -9   1   2        0.23        0.45      1.63 o 
  -8   1   2      182.91      183.34      4.91 o 
  -7   1   2      130.16      147.13      4.05 o 
  -6   1   2       14.09       19.09      1.64 o 
  -5   1   2      154.16      150.14      3.61 o 
  -4   1   2      615.48      579.78     36.15 o 
  -3   1   2     2040.45     1914.68     75.13 o 
  -2   1   2       32.70       39.62      2.63 o 
  -1   1   2     3748.82     3681.60     60.26 o 
   0   1   2     5270.79     5146.55     51.50 o 
   1   1   2     1226.14     1079.67     15.01 o 
   2   1   2      280.28      232.20      6.19 o 
   3   1   2        1.57        3.66      0.81 o 
   4   1   2     1039.75     1178.50     20.23 o 
   5   1   2      860.91     1031.82     18.57 o 
   6   1   2       42.53       46.75      2.57 o 
   7   1   2        0.47        0.12      1.14 o 
   8   1   2        6.57        5.18      1.56 o 
   9   1   2      141.47      133.11      4.42 o 
  10   1   2       34.76       29.73      3.17 o 
  11   1   2        2.05        0.82      2.17 o 
 -11   2   2       16.96       16.02      2.92 o 
 -10   2   2        2.22        3.68      2.27 o 
  -9   2   2       43.93       41.41      2.81 o 
  -8   2   2      338.01      356.06      7.45 o 
  -7   2   2      266.31      271.07      6.53 o 
  -6   2   2     1463.25     1590.74     27.49 o 
  -5   2   2      180.38      190.57      4.79 o 
  -4   2   2      205.21      222.97      4.99 o 
  -3   2   2      964.79      951.38     53.84 o 
  -2   2   2     6204.21     5958.61    361.34 o 
  -1   2   2       85.66       88.39      1.88 o 
   0   2   2      542.46      532.04      7.16 o 
   1   2   2     1071.94     1048.61     13.35 o 
   2   2   2      697.97      170.13    288.47 o 
   3   2   2     2103.56     2172.13     35.70 o 
   4   2   2     2787.89     3014.17     49.47 o 
   5   2   2       55.37       87.98      3.03 o 
   6   2   2        7.58       15.12      1.67 o 
   7   2   2       32.62       30.91      2.37 o 
   8   2   2        4.63        3.65      1.87 o 
   9   2   2       68.10       59.84      6.40 o 
  10   2   2        0.95        0.78      2.10 o 
  11   2   2       12.08       14.20      2.89 o 
 -11   3   2       31.60       30.75      3.64 o 
 -10   3   2       19.41       17.58      2.88 o 
  -9   3   2       33.73       29.05      3.18 o 
  -8   3   2       23.74       21.49      2.78 o 
  -7   3   2        0.08        1.15      1.61 o 
  -6   3   2     2140.16     1306.07    671.56 o 
  -5   3   2       11.93       11.88      1.69 o 
  -4   3   2      180.62      168.16     12.87 o 
  -3   3   2        0.32        1.02      1.07 o 
  -2   3   2      330.50      359.92      8.08 o 
  -1   3   2    38959.41    37300.36    518.46 o 
   0   3   2      639.05      663.44      7.61 o 
   1   3   2     1621.24     1628.18     18.96 o 
   2   3   2     1435.33     1523.37     32.37 o 
   3   3   2      462.68      514.79     12.83 o 
   4   3   2       43.41       52.55      3.10 o 
   5   3   2      183.51      193.78      5.03 o 
   6   3   2        9.30       11.08      1.50 o 
   7   3   2      469.70      490.55     10.25 o 
   8   3   2       26.55       26.72      3.71 o 
   9   3   2       34.64       31.68      4.19 o 
  10   3   2       23.81       23.98      3.19 o 
  11   3   2        2.51        6.65      2.65 o 
 -11   4   2        0.02       -0.08      2.46 o 
 -10   4   2        0.35       -0.33      2.15 o 
  -9   4   2       40.05       38.03      4.55 o 
  -8   4   2        9.37        8.29      4.17 o 
  -7   4   2      236.28      222.89      8.16 o 
  -6   4   2       64.16       48.96      5.08 o 
  -5   4   2        3.16        0.52      0.88 o 
  -4   4   2       14.33       14.42      1.47 o 
  -3   4   2      270.88      263.79      4.93 o 
  -2   4   2      595.45      588.84      9.41 o 
  -1   4   2     2389.63     2336.84     33.67 o 
   0   4   2      446.12      427.36      6.23 o 
   1   4   2       71.28       73.73      2.61 o 
   2   4   2      217.48      220.65      4.09 o 
   3   4   2        0.00        0.16      1.43 o 
   4   4   2       37.58       20.72      6.66 o 
   5   4   2      160.56      153.18      5.86 o 
   6   4   2      172.28      170.81     11.18 o 
   7   4   2        0.93        0.12      2.20 o 
   8   4   2      221.35      204.70      8.37 o 
   9   4   2       78.91       74.01      5.63 o 
  10   4   2       24.91       22.87      4.19 o 
  11   4   2       25.28       29.62      3.58 o 
 -10   5   2       15.71       23.76      3.26 o 
  -9   5   2       33.82       33.96      4.65 o 
  -8   5   2       11.48       12.07      3.26 o 
  -7   5   2      300.42      332.89     20.73 o 
  -6   5   2       19.04        7.34      2.24 o 
  -5   5   2      177.93      184.58      6.16 o 
  -4   5   2       15.59       19.30      3.41 o 
  -3   5   2        9.34        8.48      1.12 o 
  -2   5   2     1659.50     1786.74     23.44 o 
  -1   5   2       97.51       91.94      3.02 o 
   0   5   2       38.51       33.55      1.65 o 
   1   5   2      266.99      297.62      4.44 o 
   2   5   2       49.23       41.61      1.52 o 
   3   5   2      764.66      775.78     14.81 o 
   4   5   2      754.67      824.45     19.30 o 
   5   5   2       25.43       11.79     17.13 o 
   6   5   2       21.56       26.75      3.36 o 
   7   5   2       30.56       22.10      3.52 o 
   8   5   2      346.46      381.98     12.32 o 
   9   5   2        0.02       -0.86      2.94 o 
  10   5   2        0.63        1.07      3.91 o 
 -10   6   2       41.87       43.58     14.24 o 
  -9   6   2       76.87       60.20      5.71 o 
  -8   6   2       17.22       11.32      3.47 o 
  -7   6   2        6.84        4.61      3.23 o 
  -6   6   2     1277.32     1246.07     31.41 o 
  -5   6   2      217.18      221.51      8.21 o 
  -4   6   2        1.71        3.99      2.49 o 
  -3   6   2       47.60       55.88      3.31 o 
  -2   6   2      155.90      191.02      3.88 o 
  -1   6   2        9.44       12.85      1.41 o 
   0   6   2      118.11      114.52      2.89 o 
   1   6   2       45.07       47.22      1.78 o 
   2   6   2      311.13      327.94      4.94 o 
   3   6   2      367.83      409.59      9.29 o 
   4   6   2      683.45      695.20     29.48 o 
   5   6   2      181.13      178.53      9.09 o 
   6   6   2      102.65      101.70      5.85 o 
   7   6   2        0.12       -1.49      2.79 o 
   8   6   2      104.25      109.79      6.68 o 
   9   6   2        2.45        0.91      3.19 o 
  10   6   2        0.16       -2.97      3.13 o 
  -9   7   2       19.37       16.63      4.36 o 
  -8   7   2        0.77       -4.47      2.98 o 
  -7   7   2       57.94       54.38      5.16 o 
  -6   7   2       39.58       33.74      4.53 o 
  -5   7   2      131.06      121.02      6.58 o 
  -4   7   2       62.67       63.84      3.64 o 
  -3   7   2       18.43       26.47      2.18 o 
  -2   7   2      425.07      432.73      7.12 o 
  -1   7   2      528.27      520.08      8.20 o 
   0   7   2       20.09       14.99      1.42 o 
   1   7   2       68.45       70.76      2.51 o 
   2   7   2       97.29       98.27      2.88 o 
   3   7   2       12.90       16.55      2.34 o 
   4   7   2       17.43        9.06      2.97 o 
   5   7   2        0.00        3.62      2.87 o 
   6   7   2      120.33      123.91     12.75 o 
   7   7   2       12.14        5.97      3.32 o 
   8   7   2        0.15       -1.36      3.11 o 
   9   7   2       74.67       78.18     11.39 o 
  -9   8   2        4.84        0.45      6.56 o 
  -8   8   2        2.81       -1.43      3.41 o 
  -7   8   2        4.48        0.12      3.48 o 
  -6   8   2        0.20       -4.92      3.28 o 
  -5   8   2       13.98       10.43      3.97 o 
  -4   8   2      111.94      118.10      5.03 o 
  -3   8   2       18.97       20.67      2.27 o 
  -2   8   2        0.99       -0.51      1.35 o 
  -1   8   2        8.72        4.63      1.32 o 
   0   8   2      428.17      443.91      6.69 o 
   1   8   2      102.45      105.41      3.36 o 
   2   8   2        7.17        5.16      1.55 o 
   3   8   2       12.86       13.77      2.12 o 
   4   8   2       33.63       37.31      4.35 o 
   5   8   2      691.91      694.63     20.14 o 
   6   8   2      216.35      209.39     12.55 o 
   7   8   2        5.02        4.14      3.59 o 
   8   8   2        0.23       -5.45      4.63 o 
  -8   9   2        0.04       -2.34      4.13 o 
  -7   9   2        2.95       -3.47      5.70 o 
  -6   9   2       84.24       84.63      6.73 o 
  -5   9   2      133.40      136.31      7.99 o 
  -4   9   2       65.98       73.82      8.08 o 
  -3   9   2        1.21        1.88      1.55 o 
  -2   9   2        1.29        2.44      1.59 o 
  -1   9   2       39.06       44.01      2.58 o 
   0   9   2       77.40       75.73      2.79 o 
   1   9   2       78.84       85.24      3.80 o 
   2   9   2       21.45       14.83      2.35 o 
   3   9   2       17.06       14.87      2.35 o 
   4   9   2        0.37        1.11      2.58 o 
   5   9   2       12.31        8.38      3.95 o 
   6   9   2      141.55      129.15      7.87 o 
   7   9   2       11.01        8.14      4.65 o 
   8   9   2       53.56       47.86      6.00 o 
  -7  10   2        4.61       -1.89     10.97 o 
  -6  10   2        4.67       -0.96      7.58 o 
  -5  10   2        0.23       -2.20      3.58 o 
  -4  10   2       38.74       36.59      4.94 o 
  -3  10   2        2.69        1.83      2.05 o 
  -2  10   2       40.82       37.17      2.92 o 
  -1  10   2       11.83       14.84      2.18 o 
   0  10   2       62.72       70.57      4.37 o 
   1  10   2       24.77       28.79      2.70 o 
   2  10   2        9.01       13.27      2.38 o 
   3  10   2       56.73       60.68      3.86 o 
   4  10   2      149.69      153.05      6.58 o 
   5  10   2        0.68        1.11      3.00 o 
   6  10   2        1.00       -2.22      5.89 o 
   7  10   2        1.63       -8.16      8.67 o 
  -5  11   2        3.06       -0.21      3.92 o 
  -4  11   2        6.12        4.24      3.62 o 
  -3  11   2        3.03        4.50      2.40 o 
  -2  11   2        1.40        6.99      2.73 o 
  -1  11   2        1.37       10.16      2.95 o 
   0  11   2        0.08        5.12      3.84 o 
   1  11   2       48.36       53.08      4.13 o 
   2  11   2        6.18       10.28      2.39 o 
   3  11   2        1.13        1.16      2.33 o 
   4  11   2       21.27       21.64      3.85 o 
   5  11   2       40.37       32.14      4.41 o 
  -3  12   2        0.35        1.54      3.11 o 
  -2  12   2        6.17       13.19      3.30 o 
  -1  12   2       19.97       33.54      4.24 o 
   0  12   2        0.03        5.26      2.71 o 
   1  12   2        1.26       11.31      3.14 o 
   2  12   2       43.43       55.17      5.42 o 
   3  12   2       38.10       42.49      3.72 o 
 -11   1   3        3.10        3.04      2.62 o 
 -10   1   3       11.61       13.72      2.30 o 
  -9   1   3       48.01       45.11      3.63 o 
  -8   1   3        0.32        0.50      1.50 o 
  -7   1   3      292.32      294.90      6.24 o 
  -6   1   3      401.38      432.81      7.91 o 
  -5   1   3      324.17      365.58      6.68 o 
  -4   1   3      333.82      244.60     70.60 o 
  -3   1   3        0.34        2.59      0.73 o 
  -2   1   3       49.86       50.73      1.98 o 
  -1   1   3     5280.10     5176.67     63.49 o 
   0   1   3    15073.21    14131.62    149.74 o 
   1   1   3     2114.72     1872.44     30.94 o 
   2   1   3     1872.13     1926.10     31.65 o 
   3   1   3     1386.10     1488.35     33.19 o 
   4   1   3       42.92       60.00      2.45 o 
   5   1   3     1474.56     1631.50     27.88 o 
   6   1   3      334.69      359.61      7.90 o 
   7   1   3      155.69      151.83      4.79 o 
   8   1   3      124.96      125.56      4.14 o 
   9   1   3        5.24        5.38      1.73 o 
  10   1   3       26.57       28.75      3.19 o 
  11   1   3        6.13        4.59      2.31 o 
 -11   2   3        4.11        3.32      2.43 o 
 -10   2   3       12.94       12.25      2.70 o 
  -9   2   3       42.18       39.92      2.78 o 
  -8   2   3        5.27        3.70      1.69 o 
  -7   2   3        1.34        0.44      1.33 o 
  -6   2   3      648.65      699.99     16.61 o 
  -5   2   3      333.30      322.35     13.14 o 
  -4   2   3      420.01      408.76      8.04 o 
  -3   2   3       37.47       28.24      2.96 o 
  -2   2   3      238.75      209.68     10.68 o 
  -1   2   3    43409.26    43205.03    692.84 o 
   0   2   3     2067.14     2088.54     26.62 o 
   1   2   3      351.28      349.98      5.06 o 
   2   2   3      244.35      104.92     85.69 o 
   3   2   3      238.89      287.79      5.84 o 
   4   2   3     4329.17     4956.06     80.47 o 
   5   2   3       11.64        3.22      1.17 o 
   6   2   3       46.83       40.40      2.43 o 
   7   2   3       77.48       74.64      3.36 o 
   8   2   3      394.41      438.85      9.92 o 
   9   2   3      404.99      406.70     10.34 o 
  10   2   3        3.69        1.53      2.16 o 
  11   2   3        3.77        0.04      2.15 o 
 -11   3   3       12.99       16.59      3.38 o 
 -10   3   3        9.69       10.43      2.68 o 
  -9   3   3        7.11        4.45      2.15 o 
  -8   3   3      231.40      253.09      6.00 o 
  -7   3   3      770.26      749.47     14.51 o 
  -6   3   3      291.25      302.01      7.05 o 
  -5   3   3       24.26       30.55      2.10 o 
  -4   3   3        9.07        5.37      2.02 o 
  -3   3   3     1698.35     1823.45     26.39 o 
  -2   3   3       98.62       12.88     14.65 o 
  -1   3   3     2692.57     2715.36     34.44 o 
   0   3   3      412.19      424.20      6.80 o 
   1   3   3      154.91      170.20      4.94 o 
   2   3   3       75.83       74.79      2.90 o 
   3   3   3     1346.58      287.63    617.29 o 
   4   3   3       58.73       48.30      2.14 o 
   5   3   3        0.82        0.67      0.98 o 
   6   3   3       55.72       54.08      2.65 o 
   7   3   3        2.38        1.48      1.48 o 
   8   3   3       78.50       77.32      5.62 o 
   9   3   3        9.76        5.21      2.90 o 
  10   3   3        0.01        0.65      2.09 o 
  11   3   3        4.87        5.12      2.45 o 
 -11   4   3        1.53       -2.89      2.46 o 
 -10   4   3       11.66       14.85      2.86 o 
  -9   4   3        3.28       -0.64      2.07 o 
  -8   4   3      186.48      207.32     10.21 o 
  -7   4   3      602.44      582.76     15.52 o 
  -6   4   3      196.23      138.67     40.03 o 
  -5   4   3      113.42       70.39     36.94 o 
  -4   4   3      280.63      274.17      6.07 o 
  -3   4   3      442.94      528.32      9.83 o 
  -2   4   3      726.80      718.90     11.10 o 
  -1   4   3        1.62        1.38      0.95 o 
   0   4   3      841.45      884.30     15.07 o 
   1   4   3      282.38      250.11      4.00 o 
   2   4   3      264.36      236.07      3.83 o 
   3   4   3       45.90       48.27      5.05 o 
   4   4   3      697.46      783.95     25.97 o 
   5   4   3       32.60       29.69      1.82 o 
   6   4   3      148.02      162.26      6.45 o 
   7   4   3      174.97      178.90      7.36 o 
   8   4   3       84.12      101.78      6.37 o 
   9   4   3        0.01        0.58      3.24 o 
  10   4   3        1.23        3.11      3.06 o 
 -10   5   3        0.30        1.88      2.34 o 
  -9   5   3        0.06       -2.93      2.85 o 
  -8   5   3       10.57        6.39      3.82 o 
  -7   5   3       13.16       17.07      3.91 o 
  -6   5   3      352.70      220.38      7.91 o 
  -5   5   3      142.33      144.75      5.72 o 
  -4   5   3      254.97      252.25      6.70 o 
  -3   5   3      249.55      235.95      5.30 o 
  -2   5   3       36.06       30.65      1.68 o 
  -1   5   3      695.99      686.96     10.63 o 
   0   5   3      602.25      604.48     11.88 o 
   1   5   3      665.29      666.57      9.72 o 
   2   5   3      135.39      147.79      3.11 o 
   3   5   3      152.97      157.28      4.77 o 
   4   5   3      219.46      242.14      7.86 o 
   5   5   3        0.96        0.00      1.00 o 
   6   5   3       18.31       16.48      3.25 o 
   7   5   3       19.69       16.48      5.79 o 
   8   5   3      344.09      353.79     11.86 o 
   9   5   3      128.59      117.12     24.13 o 
  10   5   3       24.62       23.97      4.46 o 
 -10   6   3        4.75        6.48      3.83 o 
  -9   6   3        0.03       -4.43      2.96 o 
  -8   6   3        0.91       -0.57      2.93 o 
  -7   6   3      190.54      175.56      7.81 o 
  -6   6   3      740.63      717.39     18.44 o 
  -5   6   3        4.16       -0.53      2.37 o 
  -4   6   3        0.57        0.35      1.10 o 
  -3   6   3        0.95        2.06      1.82 o 
  -2   6   3      801.37      844.61     12.07 o 
  -1   6   3      555.97      583.86     10.02 o 
   0   6   3       15.39       13.35      1.36 o 
   1   6   3       56.70       61.11      1.99 o 
   2   6   3        2.63        3.19      0.86 o 
   3   6   3       27.67       29.60      2.54 o 
   4   6   3       27.74       33.03      4.54 o 
   5   6   3       36.58       41.10      4.11 o 
   6   6   3      163.10      166.18     13.60 o 
   7   6   3      170.04      164.39     15.07 o 
   8   6   3      201.89      213.50      9.46 o 
   9   6   3       77.75       82.91      6.32 o 
  10   6   3        0.77        0.10      6.30 o 
  -9   7   3       18.24       20.32      4.36 o 
  -8   7   3       13.63        7.16      3.41 o 
  -7   7   3       24.93       23.92      4.11 o 
  -6   7   3      224.90      224.62      8.90 o 
  -5   7   3        2.60        1.11      3.05 o 
  -4   7   3        2.86        0.57      1.92 o 
  -3   7   3       67.28       69.39      3.42 o 
  -2   7   3        2.56        2.22      1.13 o 
  -1   7   3      140.01      163.34      3.87 o 
   0   7   3      253.42      263.07      5.01 o 
   1   7   3       36.93       35.36      1.70 o 
   2   7   3       42.43       47.25      1.85 o 
   3   7   3       45.35       50.01      3.08 o 
   4   7   3      520.71      576.17     15.31 o 
   5   7   3       42.54       46.46      4.51 o 
   6   7   3      131.34      144.68      7.31 o 
   7   7   3       44.31       40.83      4.68 o 
   8   7   3      170.40      171.27      8.56 o 
   9   7   3       37.38       41.74      5.24 o 
  -8   8   3        3.49        4.36      3.89 o 
  -7   8   3       44.37       41.67      5.10 o 
  -6   8   3       10.30        9.07      3.76 o 
  -5   8   3      189.47      185.03     14.37 o 
  -4   8   3       10.25       10.79      2.55 o 
  -3   8   3        1.54        0.12      1.53 o 
  -2   8   3        0.09        0.43      1.36 o 
  -1   8   3      138.61      133.46      3.23 o 
   0   8   3       94.27      100.18      2.88 o 
   1   8   3      315.82      289.85     12.87 o 
   2   8   3        4.60        1.53      1.73 o 
   3   8   3        2.61        0.34      1.76 o 
   4   8   3        9.90        6.18      3.18 o 
   5   8   3      253.97      248.87      9.62 o 
   6   8   3        7.76        5.45      3.53 o 
   7   8   3        8.47        3.41      5.08 o 
   8   8   3       38.27       35.98      5.06 o 
  -8   9   3        0.01       -7.31      6.31 o 
  -7   9   3        3.48       -1.94      7.88 o 
  -6   9   3       80.48       75.80      6.38 o 
  -5   9   3       19.48       15.74      4.22 o 
  -4   9   3        7.46        7.23      2.58 o 
  -3   9   3        1.94        0.60      2.62 o 
  -2   9   3        1.14       -0.28      1.49 o 
  -1   9   3       29.51       33.91      2.35 o 
   0   9   3       80.46       85.62      3.22 o 
   1   9   3       43.09       40.35      2.93 o 
   2   9   3        3.74        2.05      1.95 o 
   3   9   3       21.31       25.62      2.74 o 
   4   9   3        5.08        0.27      2.40 o 
   5   9   3       85.00       74.25      6.11 o 
   6   9   3       43.87       43.88      5.54 o 
   7   9   3        1.69       -6.48      6.50 o 
  -7  10   3        3.93       -4.83      8.94 o 
  -6  10   3       28.81       21.44      7.20 o 
  -5  10   3      133.52      113.51     11.65 o 
  -4  10   3       32.38       30.65      4.35 o 
  -3  10   3        7.23        7.29      2.05 o 
  -2  10   3        1.48        4.70      2.07 o 
  -1  10   3        0.19        1.06      1.78 o 
   0  10   3        7.58       11.46      2.57 o 
   1  10   3       16.55       18.28      2.45 o 
   2  10   3        0.36        2.33      2.20 o 
   3  10   3       70.76       73.02      4.02 o 
   4  10   3       16.42       19.78      2.86 o 
   5  10   3       21.48       23.84      3.81 o 
   6  10   3        0.41       -4.75      6.40 o 
  -5  11   3        0.10       -2.02      3.82 o 
  -4  11   3        5.03        5.90      4.44 o 
  -3  11   3        2.92        4.66      4.16 o 
  -2  11   3        3.94       10.65      2.54 o 
  -1  11   3       26.12       30.43      3.34 o 
   0  11   3       43.22       47.70      3.88 o 
   1  11   3        5.99       10.30      2.77 o 
   2  11   3        9.98       11.99      2.52 o 
   3  11   3       92.23       99.54      4.91 o 
   4  11   3      145.76      167.76      7.43 o 
   5  11   3       48.13       46.95      4.78 o 
  -3  12   3       28.60       39.29      7.81 o 
  -2  12   3       15.18       28.71      6.67 o 
  -1  12   3        4.28       15.52      3.12 o 
   0  12   3        8.08       21.12      3.56 o 
   1  12   3       77.05       94.56      5.92 o 
   2  12   3       98.97      105.73      5.88 o 
   3  12   3        1.80        6.08      2.70 o 
 -11   0   4       93.05       93.12      6.20 o 
 -10   0   4        0.93       -3.75      2.50 o 
  -9   0   4        7.41       13.29      3.06 o 
  -8   0   4       61.97       53.14      4.15 o 
  -7   0   4      250.18      268.64      8.36 o 
  -6   0   4      769.75      919.90     20.87 o 
  -5   0   4        1.18        0.59      1.50 o 
  -4   0   4       98.29       76.81      4.62 o 
  -3   0   4        0.31        0.65      1.06 o 
  -2   0   4     2732.48     2671.02     44.07 o 
  -1   0   4     3763.31     3889.30     54.83 o 
   0   0   4     5509.30     5340.90    167.43 o 
   1   0   4     5794.02     5494.29    107.80 o 
   2   0   4     1811.64     1941.47     54.77 o 
   3   0   4      621.41      682.71     21.11 o 
   4   0   4      300.74      359.81     12.47 o 
   5   0   4        0.42        2.18      1.89 o 
   6   0   4      237.56      222.49      9.57 o 
   7   0   4      609.96      676.98     19.68 o 
   8   0   4        0.01       -2.37      2.57 o 
   9   0   4       15.22       14.30      3.07 o 
  10   0   4       20.84       15.44      3.13 o 
  11   0   4        0.29       -1.21      3.48 o 
 -11   1   4        3.04       -0.58      2.41 o 
 -10   1   4       27.77       25.12      2.71 o 
  -9   1   4        4.65       10.58      2.13 o 
  -8   1   4      272.96      262.88      6.18 o 
  -7   1   4       42.54       51.02      2.68 o 
  -6   1   4        4.08        3.37      1.33 o 
  -5   1   4       66.94       65.61      2.45 o 
  -4   1   4        1.57        1.32      0.73 o 
  -3   1   4      288.47      287.63      6.46 o 
  -2   1   4      720.79      683.90     10.93 o 
  -1   1   4      688.88      769.08      9.39 o 
   0   1   4     1843.85     1641.17     16.53 o 
   1   1   4      722.34      721.23     10.67 o 
   2   1   4       33.83       34.35      3.87 o 
   3   1   4       11.41        7.16      3.44 o 
   4   1   4        0.22        1.54      1.70 o 
   5   1   4       10.88        3.21      1.19 o 
   6   1   4        6.47        6.42      1.44 o 
   7   1   4       90.71       96.17      3.92 o 
   8   1   4      251.53      248.46      6.12 o 
   9   1   4       38.19       40.20      2.87 o 
  10   1   4       12.98        9.53      2.41 o 
  11   1   4        0.01       -1.19      2.04 o 
 -11   2   4        2.24        2.25      2.44 o 
 -10   2   4       10.86        9.53      2.54 o 
  -9   2   4       67.82       73.29      3.60 o 
  -8   2   4       74.40       75.15      3.73 o 
  -7   2   4       32.47       30.43      2.30 o 
  -6   2   4       84.54       95.16      3.19 o 
  -5   2   4      266.27      277.38      5.51 o 
  -4   2   4      164.98      175.25      4.44 o 
  -3   2   4      766.89      734.10     33.44 o 
  -2   2   4     3354.63      594.52   1453.27 o 
  -1   2   4    42046.67    41037.32    658.92 o 
   0   2   4     1319.36     1419.26     16.64 o 
   1   2   4       16.52       19.38      0.90 o 
   2   2   4      278.01      126.64     91.75 o 
   3   2   4        4.20        6.11      1.02 o 
   4   2   4     4715.86     5418.42     87.83 o 
   5   2   4       83.82       86.72      3.60 o 
   6   2   4       39.65       46.75      2.60 o 
   7   2   4        0.67       -0.24      1.45 o 
   8   2   4      254.79      250.23      9.26 o 
   9   2   4        0.73        7.58      2.82 o 
  10   2   4        1.68        3.68      2.14 o 
  11   2   4        0.39       -0.59      2.19 o 
 -11   3   4       21.14       14.56      3.15 o 
 -10   3   4        0.02        0.05      2.19 o 
  -9   3   4        0.88       -0.54      2.04 o 
  -8   3   4      407.05      422.62      8.51 o 
  -7   3   4      397.57      393.13      7.81 o 
  -6   3   4      483.10      483.25     10.33 o 
  -5   3   4      290.19      297.76      6.72 o 
  -4   3   4      226.92      271.59      7.39 o 
  -3   3   4     1410.01     1599.78     23.45 o 
  -2   3   4      243.87      273.45      5.10 o 
  -1   3   4      841.03      865.95     15.32 o 
   0   3   4     2300.97     2503.16     41.29 o 
   1   3   4       18.92       15.44      1.25 o 
   2   3   4     1342.30     1339.64     16.00 o 
   3   3   4      527.71      506.03     11.39 o 
   4   3   4      566.73      671.84     16.65 o 
   5   3   4        6.86        6.91      1.24 o 
   6   3   4      316.10      343.69      9.11 o 
   7   3   4      146.77      148.82      4.79 o 
   8   3   4      403.13      421.51     12.82 o 
   9   3   4        0.00       -0.78      3.67 o 
  10   3   4       95.90       95.64      6.46 o 
  11   3   4       10.39       10.11      3.82 o 
 -10   4   4        1.62        0.56      2.36 o 
  -9   4   4        0.54        0.25      2.19 o 
  -8   4   4      359.97      362.28      9.37 o 
  -7   4   4       88.07       90.40     11.19 o 
  -6   4   4        2.10        1.31      1.57 o 
  -5   4   4       77.92       38.19     25.80 o 
  -4   4   4        4.26        4.12      1.87 o 
  -3   4   4      626.25      666.70     10.82 o 
  -2   4   4      426.40      463.03      7.96 o 
  -1   4   4       47.00       40.93      1.89 o 
   0   4   4      354.55      375.16     11.27 o 
   1   4   4      142.30      134.41      3.16 o 
   2   4   4       61.05       67.16      1.90 o 
   3   4   4     1609.14     1803.59     30.20 o 
   4   4   4      146.40      104.55     48.81 o 
   5   4   4       41.35       47.38      8.75 o 
   6   4   4        9.96        9.57      2.55 o 
   7   4   4      131.21      146.31      6.89 o 
   8   4   4      605.13      626.22     17.34 o 
   9   4   4        3.54        1.85      2.71 o 
  10   4   4        0.08       -1.00      2.91 o 
 -10   5   4        0.64        0.43      2.44 o 
  -9   5   4       12.50       10.60      2.74 o 
  -8   5   4        1.13        0.11      2.76 o 
  -7   5   4       32.92       27.01      3.82 o 
  -6   5   4      490.18      496.31     21.29 o 
  -5   5   4      101.73       65.32      5.63 o 
  -4   5   4       51.72       59.64      2.70 o 
  -3   5   4      136.55      112.64      3.25 o 
  -2   5   4      440.36      458.13     11.02 o 
  -1   5   4      990.37     1005.33     16.67 o 
   0   5   4     1276.52     1277.50     18.94 o 
   1   5   4      107.21      103.92      2.23 o 
   2   5   4      125.11      122.17      3.36 o 
   3   5   4      806.44      818.60     12.94 o 
   4   5   4      158.09      163.81      6.06 o 
   5   5   4       41.16       16.60     26.50 o 
   6   5   4        0.97        1.63      2.25 o 
   7   5   4        0.17       -2.84      2.60 o 
   8   5   4        1.86       -0.68      2.96 o 
   9   5   4        1.01        2.10      3.60 o 
  10   5   4        0.26        0.94      3.12 o 
 -10   6   4        2.50        2.19      2.55 o 
  -9   6   4        7.06        0.72      3.30 o 
  -8   6   4        3.15        4.12      3.16 o 
  -7   6   4        9.95        9.65      5.02 o 
  -6   6   4       65.41       67.64      6.35 o 
  -5   6   4       52.91       45.92      9.47 o 
  -4   6   4      275.23      286.49      6.50 o 
  -3   6   4      116.81      129.75      5.28 o 
  -2   6   4      385.64      343.90     58.25 o 
  -1   6   4      405.62      426.25      6.87 o 
   0   6   4       51.27       50.38      1.88 o 
   1   6   4      111.97      126.25      2.65 o 
   2   6   4       65.05       60.06      2.19 o 
   3   6   4      186.31      205.77      5.95 o 
   4   6   4        8.64        8.53      3.99 o 
   5   6   4       30.91       29.96      3.53 o 
   6   6   4      154.46      153.72     10.65 o 
   7   6   4      297.45      299.10     10.69 o 
   8   6   4      152.04      155.23     13.24 o 
   9   6   4       77.49       67.13      5.92 o 
  -9   7   4       27.97       33.91      5.09 o 
  -8   7   4       22.28       17.18      7.53 o 
  -7   7   4        0.94        1.80      3.31 o 
  -6   7   4      180.36      184.25      8.42 o 
  -5   7   4        0.06       -4.31      3.78 o 
  -4   7   4        1.95        0.07      1.88 o 
  -3   7   4       25.68       22.38      5.08 o 
  -2   7   4        0.19        0.28      1.07 o 
  -1   7   4      476.41      522.71      8.29 o 
   0   7   4       58.66       55.12      2.19 o 
   1   7   4      115.45      113.87      3.08 o 
   2   7   4        1.77        2.33      1.18 o 
   3   7   4      184.09      200.85      5.36 o 
   4   7   4        3.32        3.65      4.24 o 
   5   7   4      228.07      225.79     15.64 o 
   6   7   4      305.19      312.51     10.74 o 
   7   7   4       15.26       12.30      4.37 o 
   8   7   4       37.84       33.11      4.77 o 
   9   7   4        9.98        5.35      6.04 o 
  -8   8   4        0.07       -4.24      3.51 o 
  -7   8   4       35.15       43.00      5.39 o 
  -6   8   4       27.73       25.11      4.38 o 
  -5   8   4        1.06       -3.90      3.28 o 
  -4   8   4        0.03        1.02      2.24 o 
  -3   8   4        1.47        2.58      2.18 o 
  -2   8   4      132.27      146.96      5.23 o 
  -1   8   4       19.40       17.18      1.54 o 
   0   8   4        3.00       -0.08      1.01 o 
   1   8   4        3.87        1.02      1.37 o 
   2   8   4       43.19       48.68      3.11 o 
   3   8   4       54.55       51.36      3.29 o 
   4   8   4       23.27       18.74      3.06 o 
   5   8   4       21.79       19.39      3.93 o 
   6   8   4      186.77      185.97     29.82 o 
   7   8   4       36.94       31.37      4.65 o 
   8   8   4        4.84        0.22      3.67 o 
  -8   9   4        3.90       -6.09     13.78 o 
  -7   9   4        8.76        8.28      8.66 o 
  -6   9   4       46.77       33.85      5.47 o 
  -5   9   4        0.41       -0.60      3.58 o 
  -4   9   4       24.91       23.98      5.39 o 
  -3   9   4       10.51       15.96      2.24 o 
  -2   9   4       33.63       34.68      2.70 o 
  -1   9   4       23.04       23.39      2.00 o 
   0   9   4        0.03       -1.40      1.46 o 
   1   9   4      114.93      127.68      4.57 o 
   2   9   4        0.25        2.06      2.03 o 
   3   9   4      120.03      119.23      4.68 o 
   4   9   4        3.62        4.38      2.14 o 
   5   9   4        0.18       -1.02      3.27 o 
   6   9   4       13.95       13.87      6.87 o 
   7   9   4        0.00       -4.58      3.05 o 
  -6  10   4        0.45       -9.79      8.53 o 
  -5  10   4       35.94       32.59      5.25 o 
  -4  10   4       24.89       20.88      3.47 o 
  -3  10   4        0.09        3.02      1.76 o 
  -2  10   4        5.68       10.16      2.11 o 
  -1  10   4        2.65        3.31      2.17 o 
   0  10   4        0.77        4.06      2.45 o 
   1  10   4       95.15       99.71      4.17 o 
   2  10   4       14.98       15.03      2.48 o 
   3  10   4        6.26       11.20      2.45 o 
   4  10   4       70.80       78.14      4.92 o 
   5  10   4        6.57        3.69      4.12 o 
   6  10   4        4.29        0.58      3.51 o 
  -5  11   4       28.61       26.66      5.33 o 
  -4  11   4        0.07        0.00      5.31 o 
  -3  11   4        1.37        1.49      2.64 o 
  -2  11   4        1.24        4.67      3.51 o 
  -1  11   4       91.28       97.72      5.05 o 
   0  11   4      192.66      172.92      8.02 o 
   1  11   4      175.01      183.43      7.08 o 
   2  11   4       63.26       61.83      3.94 o 
   3  11   4       18.26       21.59      3.02 o 
   4  11   4      170.35      161.80      6.82 o 
   5  11   4       52.37       49.80      5.07 o 
  -3  12   4       12.07       15.07      6.71 o 
  -2  12   4       14.97       30.17      6.92 o 
  -1  12   4        8.09       10.24      4.65 o 
   0  12   4       11.51       15.14      9.63 o 
   1  12   4       45.52       57.45      5.82 o 
   2  12   4       13.41        8.18      8.83 o 
 -11   1   5        8.66        6.29      2.63 o 
 -10   1   5        9.91       11.70      2.31 o 
  -9   1   5      477.66      512.46     10.14 o 
  -8   1   5      276.27      282.45      6.56 o 
  -7   1   5      336.13      357.06      7.23 o 
  -6   1   5      121.53      128.68      3.71 o 
  -5   1   5        0.88        0.37      1.03 o 
  -4   1   5      928.26      945.72     16.78 o 
  -3   1   5       29.04       29.24      2.74 o 
  -2   1   5     1198.79     1207.30     19.04 o 
  -1   1   5       31.46       19.38      1.77 o 
   0   1   5       61.11       52.70      1.85 o 
   1   1   5      435.63      426.12      6.75 o 
   2   1   5       13.05        5.97      6.05 o 
   3   1   5      230.72      250.22      6.70 o 
   4   1   5      768.14      864.08     26.64 o 
   5   1   5       45.99       58.73      3.24 o 
   6   1   5      200.43      233.03      5.97 o 
   7   1   5      111.70      118.64      4.46 o 
   8   1   5       86.83       83.69      4.28 o 
   9   1   5      147.04      133.93      4.59 o 
  10   1   5        5.38        2.41      2.06 o 
  11   1   5        0.06        2.08      2.30 o 
 -11   2   5        7.27        7.06      2.76 o 
 -10   2   5       56.20       66.35      4.45 o 
  -9   2   5      147.88      152.42      4.82 o 
  -8   2   5       34.00       36.20      2.70 o 
  -7   2   5        3.99        5.18      1.58 o 
  -6   2   5      667.86      698.74     11.73 o 
  -5   2   5       15.39       13.00      1.43 o 
  -4   2   5      610.45      610.19     11.52 o 
  -3   2   5       19.18       17.45      1.44 o 
  -2   2   5      713.17      581.55     59.29 o 
  -1   2   5     9347.54     8476.33    506.74 o 
   0   2   5     4556.17     4436.28     50.90 o 
   1   2   5     1193.82     1158.52     13.82 o 
   2   2   5       54.96       38.44     14.07 o 
   3   2   5     1323.52     1466.35     24.96 o 
   4   2   5       36.24       41.76      2.33 o 
   5   2   5       14.99       21.67      2.25 o 
   6   2   5      203.77      214.05      5.63 o 
   7   2   5       32.52       29.65      2.59 o 
   8   2   5      578.31      627.29     13.16 o 
   9   2   5      140.55      167.19     12.27 o 
  10   2   5       31.00       34.67      3.51 o 
  11   2   5       10.18       11.70      2.83 o 
 -11   3   5       24.15       30.16      3.60 o 
 -10   3   5        0.07       -2.36      2.22 o 
  -9   3   5        0.65       -0.33      1.96 o 
  -8   3   5       56.00       47.39      2.96 o 
  -7   3   5      131.22      140.13      4.29 o 
  -6   3   5        1.22        0.43      1.28 o 
  -5   3   5       70.77       72.61      3.14 o 
  -4   3   5      246.33      109.86     73.77 o 
  -3   3   5      553.63      572.28      9.50 o 
  -2   3   5      192.04      179.16      3.41 o 
  -1   3   5     2781.22     2850.09    110.43 o 
   0   3   5      150.47      141.15     19.17 o 
   1   3   5      258.36      238.94      3.94 o 
   2   3   5      583.79      624.58      8.95 o 
   3   3   5      579.73      707.51     15.56 o 
   4   3   5      462.20      489.89      9.57 o 
   5   3   5      104.37       88.59      3.17 o 
   6   3   5      117.72      116.42      3.92 o 
   7   3   5      246.12      267.45      6.91 o 
   8   3   5      105.11      130.02      6.79 o 
   9   3   5       23.92       23.80      3.84 o 
  10   3   5       13.10       12.41      3.54 o 
 -10   4   5       17.42       18.28      3.02 o 
  -9   4   5       44.03       40.70      3.55 o 
  -8   4   5       24.01       18.44      2.69 o 
  -7   4   5     1655.35     1714.96     30.24 o 
  -6   4   5      111.56       99.26     11.62 o 
  -5   4   5        6.99        1.77      2.30 o 
  -4   4   5       44.99       52.29      2.85 o 
  -3   4   5      916.50     1022.47     15.87 o 
  -2   4   5     6107.42     6724.06     94.25 o 
  -1   4   5      163.82      169.27      3.07 o 
   0   4   5        4.59        7.62      1.05 o 
   1   4   5     1366.39     1325.91     17.71 o 
   2   4   5        0.36        0.39      0.73 o 
   3   4   5     2175.62     2342.97     38.94 o 
   4   4   5       95.58       52.43     28.93 o 
   5   4   5        0.02        0.16      0.96 o 
   6   4   5       21.28       18.76      2.94 o 
   7   4   5      390.33      401.69     12.68 o 
   8   4   5       25.73       26.21      4.08 o 
   9   4   5       15.67       21.98      5.55 o 
  10   4   5        2.45        4.51      3.13 o 
 -10   5   5        1.36       -0.53      2.34 o 
  -9   5   5        1.37        2.30      2.32 o 
  -8   5   5       23.87       19.58      3.94 o 
  -7   5   5      127.91      125.87      6.94 o 
  -6   5   5       59.10       49.35      4.52 o 
  -5   5   5       24.94       26.98      2.34 o 
  -4   5   5        2.62        1.95      1.85 o 
  -3   5   5      314.96      337.39      7.88 o 
  -2   5   5     8079.06     8114.60    113.63 o 
  -1   5   5     3196.37     3195.00     42.18 o 
   0   5   5      266.83      278.24      5.97 o 
   1   5   5        4.56        6.53      1.07 o 
   2   5   5      599.26      607.60      9.91 o 
   3   5   5      512.29      548.15     10.45 o 
   4   5   5       63.77       55.20     16.23 o 
   5   5   5       29.58        8.37     15.64 o 
   6   5   5        5.87        4.42      2.40 o 
   7   5   5      224.81      233.14      8.83 o 
   8   5   5      166.48      173.10     15.44 o 
   9   5   5       24.31       28.22      8.15 o 
  10   5   5        6.90        9.06      3.59 o 
 -10   6   5       10.74        9.61      2.93 o 
  -9   6   5        2.67       -3.02      3.33 o 
  -8   6   5        6.43        7.02      3.70 o 
  -7   6   5      103.07       98.71      6.43 o 
  -6   6   5      120.46      124.77      6.73 o 
  -5   6   5        0.50       -1.18      2.83 o 
  -4   6   5        0.06       -1.94      1.46 o 
  -3   6   5       62.86       72.05      3.18 o 
  -2   6   5       18.41       18.11      1.67 o 
  -1   6   5      501.50      487.82      8.86 o 
   0   6   5        1.87        2.87      1.05 o 
   1   6   5       14.20        8.70      1.60 o 
   2   6   5       86.86       84.86     12.09 o 
   3   6   5        6.02        6.28      2.04 o 
   4   6   5      185.84      191.34      7.15 o 
   5   6   5       51.75       47.10      7.96 o 
   6   6   5        3.21        2.51      2.65 o 
   7   6   5       29.47       25.65      3.80 o 
   8   6   5      246.27      256.90     10.08 o 
   9   6   5        0.04       -1.82      2.86 o 
  -9   7   5        2.53       -2.77      3.39 o 
  -8   7   5       17.77       11.71      8.18 o 
  -7   7   5        9.97        6.14      6.76 o 
  -6   7   5      246.26      245.19     11.48 o 
  -5   7   5      107.88      115.27      6.99 o 
  -4   7   5        6.19        9.28      2.44 o 
  -3   7   5       75.99       89.32      4.99 o 
  -2   7   5      175.95      195.61      4.63 o 
  -1   7   5        4.35        4.78      1.07 o 
   0   7   5      100.75       99.35      2.79 o 
   1   7   5       73.73       48.89     13.49 o 
   2   7   5        0.33       -0.07      2.01 o 
   3   7   5       96.97       95.95      3.84 o 
   4   7   5       82.82       83.37      5.06 o 
   5   7   5       26.41       21.54      3.52 o 
   6   7   5       13.75       14.86      3.53 o 
   7   7   5        6.94        8.54      6.67 o 
   8   7   5       16.64       15.38      3.83 o 
   9   7   5        7.48        9.05      4.89 o 
  -8   8   5       11.83        7.14      4.21 o 
  -7   8   5       28.99       18.91      4.62 o 
  -6   8   5        2.69       -0.29      3.57 o 
  -5   8   5        5.78        1.72      3.42 o 
  -4   8   5        1.50        0.24      2.45 o 
  -3   8   5        0.33       -1.32      2.26 o 
  -2   8   5      208.09      210.82      5.09 o 
  -1   8   5        1.95        2.68      1.36 o 
   0   8   5       93.91       91.09      3.11 o 
   1   8   5        4.77        2.55      1.43 o 
   2   8   5       39.66       43.68      3.09 o 
   3   8   5       86.54       84.59      3.93 o 
   4   8   5       13.77       16.58      3.01 o 
   5   8   5       20.18       21.03      3.96 o 
   6   8   5       97.88       88.15      6.07 o 
   7   8   5        4.01        0.26      4.62 o 
   8   8   5        0.24       -7.16      5.99 o 
  -7   9   5       26.64       19.84      4.94 o 
  -6   9   5        0.41       -3.12      3.60 o 
  -5   9   5       11.73        7.23      2.93 o 
  -4   9   5      106.89      118.68      5.53 o 
  -3   9   5        0.32        1.82      2.50 o 
  -2   9   5        4.60        4.65      1.85 o 
  -1   9   5       44.75       40.34      2.42 o 
   0   9   5      475.93      477.41      9.37 o 
   1   9   5      508.39      496.50      9.81 o 
   2   9   5        0.75        1.21      2.00 o 
   3   9   5       13.28       11.89      2.44 o 
   4   9   5       13.74       14.04      2.56 o 
   5   9   5      185.91      185.47     12.36 o 
   6   9   5      123.78      131.07      7.31 o 
   7   9   5       29.32       31.90      7.42 o 
  -6  10   5        0.21       -0.75      3.88 o 
  -5  10   5       31.72       36.77      5.13 o 
  -4  10   5       75.90       82.71      8.94 o 
  -3  10   5        7.77       13.09      2.91 o 
  -2  10   5       30.87       32.14      2.77 o 
  -1  10   5        1.19        1.45      2.10 o 
   0  10   5       11.89       16.85      2.28 o 
   1  10   5        0.05        3.88      1.96 o 
   2  10   5       24.91       29.36      2.92 o 
   3  10   5       54.34       63.76      4.04 o 
   4  10   5       51.94       52.03      4.21 o 
   5  10   5       85.35       85.92      6.42 o 
   6  10   5       30.45       24.93      6.05 o 
  -5  11   5        4.64       -1.51      3.81 o 
  -4  11   5        2.25        1.21      2.86 o 
  -3  11   5        7.70       11.84      3.15 o 
  -2  11   5        2.68        8.98      4.48 o 
  -1  11   5       54.21       61.11      5.66 o 
   0  11   5        4.22       11.54      3.80 o 
   1  11   5        3.24        6.48      3.18 o 
   2  11   5       41.82       49.71      3.63 o 
   3  11   5       31.97       35.27      3.49 o 
   4  11   5       92.06      104.09      5.12 o 
  -2  12   5        0.71        9.63      4.96 o 
  -1  12   5        0.36        2.69      3.56 o 
   0  12   5        1.78        9.26     11.30 o 
   1  12   5        0.73        1.73      3.12 o 
   2  12   5       29.00       37.70      4.96 o 
 -11   0   6        6.78       12.42      3.61 o 
 -10   0   6        1.32       -3.92      2.71 o 
  -9   0   6      876.02      919.71     24.80 o 
  -8   0   6      545.60      577.66     15.27 o 
  -7   0   6     1141.32     1236.24     27.76 o 
  -6   0   6      105.75      109.53      4.93 o 
  -5   0   6        2.00        4.81      1.64 o 
  -4   0   6      438.59      398.13     58.68 o 
  -3   0   6      960.98     1065.23     22.70 o 
  -2   0   6     5480.24     5479.67    109.12 o 
  -1   0   6       32.50       26.74      1.54 o 
   0   0   6      529.71      483.22      8.72 o 
   1   0   6     2102.62     2065.10     58.44 o 
   2   0   6      845.24        0.81      0.94 o 
   3   0   6      367.16      379.52     13.40 o 
   4   0   6       31.49       24.72      3.39 o 
   5   0   6       59.32       69.39      5.10 o 
   6   0   6       11.07        6.23      2.62 o 
   7   0   6     1380.22     1390.31     31.03 o 
   8   0   6      101.56      105.92      7.41 o 
   9   0   6       50.98       41.30      4.09 o 
  10   0   6        8.18       11.68      3.14 o 
  11   0   6        6.62       13.51      5.19 o 
 -11   1   6       18.49       23.90      3.43 o 
 -10   1   6       22.01       24.38      2.73 o 
  -9   1   6        7.25        9.76      2.26 o 
  -8   1   6      219.39      234.71      5.89 o 
  -7   1   6      120.33      118.52      3.90 o 
  -6   1   6      105.83       96.83      3.25 o 
  -5   1   6        6.77        8.57      1.35 o 
  -4   1   6      328.44      363.72      7.65 o 
  -3   1   6      915.72      949.08     16.57 o 
  -2   1   6      582.29      563.43      8.91 o 
  -1   1   6      590.59      630.65      8.60 o 
   0   1   6        1.18       -0.31      0.54 o 
   1   1   6      736.42      643.85      9.89 o 
   2   1   6     3162.03     3118.54     50.60 o 
   3   1   6       59.87       45.63     48.52 o 
   4   1   6      164.99      188.58      6.05 o 
   5   1   6       14.31       18.55      1.78 o 
   6   1   6       29.73       34.37      2.46 o 
   7   1   6      563.60      552.32     11.70 o 
   8   1   6       42.15       34.66      3.64 o 
   9   1   6       58.93       58.95      3.32 o 
  10   1   6       21.00       19.15      2.85 o 
  11   1   6       51.67       68.60      5.63 o 
 -11   2   6       12.93       11.60      2.94 o 
 -10   2   6       12.37       13.63      2.80 o 
  -9   2   6        2.31        1.22      1.87 o 
  -8   2   6      228.93      236.45      5.95 o 
  -7   2   6       11.95       12.04      1.85 o 
  -6   2   6       47.87       53.34      3.82 o 
  -5   2   6       69.90       66.26      2.64 o 
  -4   2   6       37.86       27.60      3.03 o 
  -3   2   6     1878.15     2006.85     33.86 o 
  -2   2   6     1184.86     1240.09     18.26 o 
  -1   2   6       94.19       84.32      3.11 o 
   0   2   6       13.06       11.54      1.17 o 
   1   2   6     2394.49     2366.38     30.48 o 
   2   2   6       38.90       36.48      3.16 o 
   3   2   6      178.00      185.01      4.59 o 
   4   2   6      301.55      297.21     11.63 o 
   5   2   6      263.24      281.57      6.53 o 
   6   2   6      699.91      745.25     14.35 o 
   7   2   6      106.16      107.10      4.46 o 
   8   2   6        7.24        8.93      2.20 o 
   9   2   6       76.71       66.72      5.24 o 
  10   2   6        3.56        3.03      2.16 o 
 -11   3   6        7.21        2.10      2.68 o 
 -10   3   6       10.03        3.62      2.48 o 
  -9   3   6        1.51       -2.56      2.55 o 
  -8   3   6       71.19       70.11      3.70 o 
  -7   3   6      394.07      420.50      8.27 o 
  -6   3   6      241.44      262.35      5.76 o 
  -5   3   6        8.10        9.68      1.57 o 
  -4   3   6       26.78       17.86     11.40 o 
  -3   3   6      302.06      331.89      8.32 o 
  -2   3   6      117.76      124.84      5.45 o 
  -1   3   6     1447.95     1464.48     21.54 o 
   0   3   6      504.69      500.43      6.45 o 
   1   3   6       16.30       18.58      1.03 o 
   2   3   6     1283.27     1410.77     18.83 o 
   3   3   6      176.47      218.91      6.09 o 
   4   3   6       57.94       76.63      2.95 o 
   5   3   6      116.22      116.80      3.71 o 
   6   3   6       43.70       38.58      2.86 o 
   7   3   6      543.93      574.26     15.60 o 
   8   3   6      348.70      350.92     11.45 o 
   9   3   6       25.75       28.99      4.06 o 
  10   3   6        0.21        0.21      2.70 o 
 -10   4   6       39.40       44.10      3.99 o 
  -9   4   6        2.55        2.34      2.31 o 
  -8   4   6        6.08        5.88      2.35 o 
  -7   4   6      828.64      859.85     14.56 o 
  -6   4   6      187.74      202.86      7.74 o 
  -5   4   6       44.23       23.01     14.23 o 
  -4   4   6        8.74       13.17      1.70 o 
  -3   4   6        0.43        2.07      1.46 o 
  -2   4   6     1272.19     1444.75     21.76 o 
  -1   4   6       47.93       43.34      1.56 o 
   0   4   6      119.81      112.83      3.00 o 
   1   4   6      193.95      211.23      4.38 o 
   2   4   6      552.55      606.75     10.00 o 
   3   4   6        7.65        6.86      0.95 o 
   4   4   6      376.44      206.72    143.13 o 
   5   4   6       53.46       56.28      3.91 o 
   6   4   6       76.11       74.40      4.90 o 
   7   4   6       72.07       66.64      5.04 o 
   8   4   6       36.25       30.81      4.23 o 
   9   4   6        0.22       -2.11      2.48 o 
  10   4   6        4.69        5.18      3.26 o 
 -10   5   6        1.61       -1.85      3.58 o 
  -9   5   6        1.87        1.09      2.46 o 
  -8   5   6        5.36        4.86      2.29 o 
  -7   5   6      245.13      258.64     15.79 o 
  -6   5   6       39.79       20.85      2.69 o 
  -5   5   6       52.66       46.81      3.07 o 
  -4   5   6        3.43        2.17      1.43 o 
  -3   5   6      226.16      238.83      5.39 o 
  -2   5   6     5249.84     5123.37     72.63 o 
  -1   5   6      278.99      274.71      6.82 o 
   0   5   6        5.99        5.77      1.23 o 
   1   5   6        1.18        1.29      1.12 o 
   2   5   6       65.27       65.95      2.26 o 
   3   5   6     1291.79     1173.50    218.11 o 
   4   5   6        6.56        5.27      2.20 o 
   5   5   6       22.90       14.14      2.81 o 
   6   5   6       36.90       34.85      3.78 o 
   7   5   6       16.49       23.43      3.64 o 
   8   5   6       34.00       32.10      4.20 o 
   9   5   6        3.26        1.97      2.95 o 
  10   5   6        8.86        8.07      3.71 o 
  -9   6   6        0.44       -1.52      3.78 o 
  -8   6   6        0.23        0.85      3.05 o 
  -7   6   6        9.49       11.59      4.37 o 
  -6   6   6       50.67       48.00      4.81 o 
  -5   6   6        4.84        1.62      2.72 o 
  -4   6   6       12.41       10.05      1.77 o 
  -3   6   6       94.85       93.99      3.45 o 
  -2   6   6       95.14      105.28      3.02 o 
  -1   6   6      302.67      294.35      9.43 o 
   0   6   6        4.95        4.16      0.98 o 
   1   6   6       42.66       36.52      3.22 o 
   2   6   6       18.64       17.75      1.75 o 
   3   6   6      551.99      571.00     11.83 o 
   4   6   6        0.85       -1.15      2.18 o 
   5   6   6        8.64        8.89      2.77 o 
   6   6   6        0.31        0.10      3.08 o 
   7   6   6       80.01       73.57      8.09 o 
   8   6   6       11.30        7.66      3.26 o 
   9   6   6        3.61        1.46      3.16 o 
  -9   7   6        1.42       -4.25      3.65 o 
  -8   7   6        3.38        1.82      3.61 o 
  -7   7   6      100.65       90.81     12.31 o 
  -6   7   6        7.54        9.38      3.73 o 
  -5   7   6       52.23       50.66      5.05 o 
  -4   7   6        1.53       -2.35      2.28 o 
  -3   7   6      278.05      301.49      7.75 o 
  -2   7   6       15.09       14.22      1.67 o 
  -1   7   6        0.50        0.06      0.76 o 
   0   7   6      131.87      133.95      3.78 o 
   1   7   6       37.24       44.85      2.57 o 
   2   7   6       48.03       56.17      3.55 o 
   3   7   6      115.83      111.81      4.09 o 
   4   7   6       31.33       26.27      3.25 o 
   5   7   6        0.02       -1.14      2.47 o 
   6   7   6       39.32       33.83      5.91 o 
   7   7   6       34.19       36.25      4.52 o 
   8   7   6      172.40      154.31      9.59 o 
   9   7   6       14.93       10.67      3.75 o 
  -8   8   6        0.04       -2.89      3.87 o 
  -7   8   6       36.32       34.60      5.05 o 
  -6   8   6        9.05        3.19      6.10 o 
  -5   8   6      119.27      115.41      5.47 o 
  -4   8   6       10.60       16.45      3.05 o 
  -3   8   6      155.25      149.35      5.96 o 
  -2   8   6       88.20       79.94      4.29 o 
  -1   8   6       42.62       46.12      2.45 o 
   0   8   6      125.75      130.26      3.71 o 
   1   8   6       25.18       28.35      2.58 o 
   2   8   6      544.03      546.38     12.29 o 
   3   8   6        8.17        2.94      1.98 o 
   4   8   6        0.11       -2.17      2.36 o 
   5   8   6        1.56       -0.45      3.44 o 
   6   8   6        1.55       -0.01      8.52 o 
   7   8   6        3.57        0.23      3.51 o 
   8   8   6        7.28        4.39      3.62 o 
  -7   9   6        6.18        8.92      4.18 o 
  -6   9   6       72.14       75.20      7.37 o 
  -5   9   6       20.00       16.96      3.24 o 
  -4   9   6       15.34       13.59      3.07 o 
  -3   9   6        0.08        3.70      2.62 o 
  -2   9   6       79.30       66.67      4.61 o 
  -1   9   6       29.62       34.38      2.28 o 
   0   9   6       70.39       67.39      3.57 o 
   1   9   6        0.67        0.82      1.89 o 
   2   9   6       14.72       16.55      2.50 o 
   3   9   6       48.57       45.38      3.41 o 
   4   9   6        3.85       -0.50      2.73 o 
   5   9   6       19.83       18.90      3.56 o 
   6   9   6       35.92       33.26      9.24 o 
   7   9   6        1.37       -8.98      8.13 o 
  -6  10   6       12.93       13.56      6.90 o 
  -5  10   6        2.12        3.44      2.84 o 
  -4  10   6        0.00        5.99      2.88 o 
  -3  10   6       47.54       45.88      4.11 o 
  -2  10   6       11.85        7.45      2.67 o 
  -1  10   6       52.53       55.55      5.36 o 
   0  10   6       37.66       35.19      3.46 o 
   1  10   6       67.88       70.66      4.39 o 
   2  10   6      164.58      170.12      5.63 o 
   3  10   6        2.11        1.98      2.20 o 
   4  10   6      251.53      251.25      7.24 o 
   5  10   6      145.17      145.11      6.75 o 
   6  10   6        3.38        5.52      3.63 o 
  -4  11   6        0.29        0.21      4.22 o 
  -3  11   6        0.27        4.67      3.13 o 
  -2  11   6        1.50        6.09      3.63 o 
  -1  11   6        2.80        7.24      7.15 o 
   0  11   6       89.28       79.82      6.30 o 
   1  11   6       32.44       32.63      7.13 o 
   2  11   6       16.33       19.79      3.18 o 
   3  11   6       23.16       19.16      3.36 o 
   4  11   6       15.10       18.08      3.40 o 
  -1  12   6        0.99        3.22      5.16 o 
   0  12   6        0.84        2.68      7.73 o 
   1  12   6       10.32       10.09      4.36 o 
 -11   1   7        6.17        0.92      2.79 o 
 -10   1   7       21.27       22.42      2.92 o 
  -9   1   7       84.25       95.12      4.23 o 
  -8   1   7      354.33      352.34      7.73 o 
  -7   1   7      193.86      209.50      5.31 o 
  -6   1   7       19.31       21.65      1.92 o 
  -5   1   7       11.46       19.87      1.72 o 
  -4   1   7     1048.77     1126.16     19.91 o 
  -3   1   7       75.93       85.24      2.98 o 
  -2   1   7      578.20      628.73      8.82 o 
  -1   1   7       57.50       52.75      1.23 o 
   0   1   7       60.92       58.99      1.64 o 
   1   1   7     1921.44     1877.95     24.30 o 
   2   1   7      296.87      307.93      5.51 o 
   3   1   7        3.01        5.10      1.59 o 
   4   1   7      377.24      369.49      9.73 o 
   5   1   7       32.50       35.83      2.43 o 
   6   1   7      229.48      244.66      6.36 o 
   7   1   7      642.56      637.28     13.18 o 
   8   1   7       56.71       58.32      3.77 o 
   9   1   7       20.58       22.51      2.36 o 
  10   1   7       12.39       14.79      2.71 o 
 -11   2   7        1.11       -0.80      2.59 o 
 -10   2   7       70.57       79.61      4.83 o 
  -9   2   7      167.23      169.11      5.32 o 
  -8   2   7       33.19       43.87      3.00 o 
  -7   2   7       27.58       27.52      2.38 o 
  -6   2   7       45.13       42.16      2.43 o 
  -5   2   7        8.32        6.13      1.38 o 
  -4   2   7      781.55      863.32     13.65 o 
  -3   2   7      245.74      260.26      5.05 o 
  -2   2   7      195.40      169.40     18.11 o 
  -1   2   7       58.02       53.49      3.03 o 
   0   2   7        0.00        1.72      1.03 o 
   1   2   7      133.54      147.76      3.04 o 
   2   2   7       70.45       92.06      3.73 o 
   3   2   7       16.42       13.60      6.14 o 
   4   2   7       33.26       50.37      3.06 o 
   5   2   7      192.94      210.81      5.57 o 
   6   2   7      111.11      114.61      6.54 o 
   7   2   7      380.93      409.97      9.52 o 
   8   2   7       38.94       30.22      2.89 o 
   9   2   7        0.12        1.40      2.43 o 
  10   2   7        1.32        1.28      2.15 o 
 -10   3   7       17.22       17.05      3.15 o 
  -9   3   7       76.52       81.77      7.42 o 
  -8   3   7       24.14       20.62      2.36 o 
  -7   3   7      165.69      184.68      5.09 o 
  -6   3   7        0.36        0.69      1.48 o 
  -5   3   7       24.13       19.33      1.93 o 
  -4   3   7        0.30       -0.48      1.01 o 
  -3   3   7       46.44       50.80      3.01 o 
  -2   3   7       25.35       29.76      1.80 o 
  -1   3   7      221.14      217.29      4.73 o 
   0   3   7       19.21       28.71      1.27 o 
   1   3   7      450.70      518.65      8.70 o 
   2   3   7       46.15       55.90      2.30 o 
   3   3   7        1.74        1.98      0.76 o 
   4   3   7      355.60      333.18      9.23 o 
   5   3   7       88.49       99.89      3.72 o 
   6   3   7       29.79       31.90      2.53 o 
   7   3   7      392.46      391.31     12.03 o 
   8   3   7        0.23        1.53      2.63 o 
   9   3   7       28.18       25.60      3.87 o 
  10   3   7        0.62       -3.42      2.53 o 
 -10   4   7        6.27        3.59      6.34 o 
  -9   4   7        0.25       -1.30      2.24 o 
  -8   4   7        0.00       -1.08      3.06 o 
  -7   4   7      266.32      277.25      6.54 o 
  -6   4   7      415.86      413.33      8.12 o 
  -5   4   7      222.32      220.42      7.40 o 
  -4   4   7       73.37       78.65      3.14 o 
  -3   4   7       26.63       26.61      2.15 o 
  -2   4   7     3210.00     3251.22     41.86 o 
  -1   4   7      959.68      945.69     20.92 o 
   0   4   7      587.67      554.79      8.09 o 
   1   4   7       15.08       14.64      1.31 o 
   2   4   7       20.25       15.97      1.60 o 
   3   4   7     2074.34     2086.46     30.60 o 
   4   4   7        3.36        1.39      1.07 o 
   5   4   7        0.82        1.10      1.05 o 
   6   4   7       61.07       59.26      4.55 o 
   7   4   7       60.35       54.26      5.79 o 
   8   4   7      560.03      549.91     15.81 o 
   9   4   7        0.41       -0.29      2.79 o 
  10   4   7        0.48       -2.89      2.98 o 
 -10   5   7        5.09        1.54      5.68 o 
  -9   5   7        2.69       -1.65      3.45 o 
  -8   5   7        3.21        3.25      2.45 o 
  -7   5   7      327.21      324.52      8.58 o 
  -6   5   7       14.25        3.59      2.30 o 
  -5   5   7        2.86        3.78      1.97 o 
  -4   5   7        0.29        0.09      1.50 o 
  -3   5   7       25.56       20.05      2.06 o 
  -2   5   7     2267.22     2385.56     37.60 o 
  -1   5   7      478.03      475.46      7.53 o 
   0   5   7      130.63      134.23      3.72 o 
   1   5   7       50.04       58.83      2.35 o 
   2   5   7        7.81        2.26      1.85 o 
   3   5   7      337.12      350.54      7.22 o 
   4   5   7        2.77        1.91      1.15 o 
   5   5   7        0.60        1.82      2.09 o 
   6   5   7       99.91      100.00      5.67 o 
   7   5   7       69.62       70.39      5.38 o 
   8   5   7       54.98       55.49      6.59 o 
   9   5   7       70.58       66.95      5.85 o 
  -9   6   7        8.52        2.30      3.87 o 
  -8   6   7       63.84       70.25      9.20 o 
  -7   6   7       43.64       43.67      5.08 o 
  -6   6   7       71.65       57.24      5.42 o 
  -5   6   7       89.16       82.95      4.13 o 
  -4   6   7        0.03       -0.13      1.53 o 
  -3   6   7      204.81      198.54      5.14 o 
  -2   6   7       36.76       50.43      2.81 o 
  -1   6   7       68.37       69.95      2.99 o 
   0   6   7        4.96        8.68      1.36 o 
   1   6   7        1.47        1.86      1.25 o 
   2   6   7       14.43       22.00      2.52 o 
   3   6   7        0.23       -0.47      1.74 o 
   4   6   7        0.60       -0.81      1.89 o 
   5   6   7       75.79       74.88      9.04 o 
   6   6   7       15.39       12.50      3.87 o 
   7   6   7        0.48       -0.74      2.72 o 
   8   6   7        9.01        0.37      2.95 o 
   9   6   7        0.01       -5.05      3.37 o 
  -9   7   7        4.60       -3.77      5.77 o 
  -8   7   7       97.40       83.81     12.24 o 
  -7   7   7        2.83        0.87      3.78 o 
  -6   7   7       61.11       52.40      5.30 o 
  -5   7   7        0.12       -2.68      2.37 o 
  -4   7   7        5.56        3.60      2.62 o 
  -3   7   7       42.87       40.86      2.85 o 
  -2   7   7        9.34        7.92      1.93 o 
  -1   7   7      571.18      545.16     10.73 o 
   0   7   7       89.45       93.48     14.09 o 
   1   7   7        0.06       -0.07      1.17 o 
   2   7   7      169.43      168.52      6.08 o 
   3   7   7       79.12       75.27      3.63 o 
   4   7   7       44.44       36.43      3.35 o 
   5   7   7        9.89        7.29      2.52 o 
   6   7   7       22.28       23.85      3.86 o 
   7   7   7        1.95       -1.41      2.90 o 
   8   7   7        0.00       -3.64      5.35 o 
  -8   8   7       60.79       40.08      7.39 o 
  -7   8   7       12.51        8.45      4.36 o 
  -6   8   7        3.03        1.22      3.44 o 
  -5   8   7       21.03       18.52      3.38 o 
  -4   8   7       14.20       13.80      3.15 o 
  -3   8   7      300.86      301.05      8.64 o 
  -2   8   7      567.07      522.60     13.22 o 
  -1   8   7       12.60       13.62      1.73 o 
   0   8   7        0.47        2.61      1.52 o 
   1   8   7        5.95        8.60      2.11 o 
   2   8   7       77.54       88.32      4.26 o 
   3   8   7      151.59      159.28      5.24 o 
   4   8   7       59.63       63.99      4.32 o 
   5   8   7        6.53        4.94      2.85 o 
   6   8   7       64.35       53.96      4.24 o 
   7   8   7        0.10       -4.93      3.29 o 
   8   8   7       16.78       18.13      4.43 o 
  -7   9   7       42.77       46.97      7.72 o 
  -6   9   7        3.48       -2.59      3.79 o 
  -5   9   7        0.90        0.72      4.15 o 
  -4   9   7        7.37        7.38      2.93 o 
  -3   9   7        0.17        2.13      2.63 o 
  -2   9   7       20.42       29.67      3.44 o 
  -1   9   7       22.61       16.17      2.28 o 
   0   9   7       73.58       70.85      4.22 o 
   1   9   7      128.95      132.72      5.45 o 
   2   9   7       23.54       25.69      2.74 o 
   3   9   7        4.27        6.69      2.31 o 
   4   9   7       82.19       76.77      4.79 o 
   5   9   7       55.50       55.79      4.65 o 
   6   9   7       45.02       32.35      4.06 o 
   7   9   7       39.53       49.57      4.60 o 
  -6  10   7        2.56       -4.86      3.84 o 
  -5  10   7        1.06        0.36      2.80 o 
  -4  10   7       46.18       41.33      4.20 o 
  -3  10   7       35.87       41.88      4.14 o 
  -2  10   7        3.66        7.76      2.82 o 
  -1  10   7       99.97      104.96      6.63 o 
   0  10   7      194.98      198.32      6.68 o 
   1  10   7      103.83       94.38      4.94 o 
   2  10   7        0.24       -0.60      2.86 o 
   3  10   7        0.04       -3.35      2.23 o 
   4  10   7       30.70       32.61      4.75 o 
   5  10   7       27.03       32.07      4.86 o 
  -4  11   7        2.25       10.05      3.29 o 
  -3  11   7       62.70       66.66     11.23 o 
  -2  11   7        2.18        8.42      3.86 o 
  -1  11   7        1.80        4.52      3.80 o 
   0  11   7        1.72        3.58      6.44 o 
   1  11   7        0.12        6.16      3.31 o 
   2  11   7      171.72      168.47      6.75 o 
   3  11   7        8.97        9.08      3.70 o 
   4  11   7        6.87        5.88      3.91 o 
 -11   0   8        0.06       -3.44      3.02 o 
 -10   0   8      107.60      101.46     10.21 o 
  -9   0   8      161.66      171.73     11.57 o 
  -8   0   8       17.75       22.35      3.61 o 
  -7   0   8      543.35      577.56     14.91 o 
  -6   0   8       27.70       26.95      2.97 o 
  -5   0   8      911.27      959.32     21.56 o 
  -4   0   8      387.26      358.82     23.23 o 
  -3   0   8     1187.41     1186.50     25.35 o 
  -2   0   8      198.02      189.60      4.76 o 
  -1   0   8     2892.89     2948.90     48.91 o 
   0   0   8      154.03      156.34      3.88 o 
   1   0   8     1915.98     1964.45     39.93 o 
   2   0   8     1785.39     1884.36     38.49 o 
   3   0   8      626.16      621.93     20.63 o 
   4   0   8       73.91       55.58      4.94 o 
   5   0   8      242.77      233.53     10.67 o 
   6   0   8      340.23      341.42     13.80 o 
   7   0   8     2123.40     2237.11     65.95 o 
   8   0   8      306.51      336.21     10.70 o 
   9   0   8       54.17       64.28      5.14 o 
  10   0   8       17.69       14.89      3.38 o 
 -10   1   8        7.22        5.28      2.34 o 
  -9   1   8       79.14       95.87      4.30 o 
  -8   1   8      526.73      529.01     10.22 o 
  -7   1   8        8.44        6.66      1.88 o 
  -6   1   8        0.02        0.63      1.41 o 
  -5   1   8       31.16       24.40      1.88 o 
  -4   1   8       66.61       62.26     17.05 o 
  -3   1   8      405.22      450.95      8.93 o 
  -2   1   8       22.12       21.43      1.93 o 
  -1   1   8      396.09      362.07      4.61 o 
   0   1   8      143.24      159.62      3.00 o 
   1   1   8       31.61       29.85      1.51 o 
   2   1   8     1981.35     1990.49     28.67 o 
   3   1   8      615.03      623.38     11.89 o 
   4   1   8      531.67      494.26     12.39 o 
   5   1   8       12.89       11.06      1.80 o 
   6   1   8      551.55      539.86     11.32 o 
   7   1   8        0.00        1.31      2.14 o 
   8   1   8        5.15        4.22      1.99 o 
   9   1   8        1.64        3.84      1.73 o 
  10   1   8        6.01        5.07      2.41 o 
 -10   2   8        2.45        1.75      2.54 o 
  -9   2   8      163.51      171.44      5.36 o 
  -8   2   8        5.81        5.09      2.23 o 
  -7   2   8      118.70      114.89      4.08 o 
  -6   2   8        0.02       -1.62      1.35 o 
  -5   2   8        8.92        9.83      2.11 o 
  -4   2   8      309.08      326.37      6.25 o 
  -3   2   8      180.27      225.03      4.82 o 
  -2   2   8      138.53      157.66      3.99 o 
  -1   2   8      458.69      476.63     11.56 o 
   0   2   8      153.29      142.01      3.33 o 
   1   2   8       32.86       30.25      1.30 o 
   2   2   8      790.96      894.88     13.31 o 
   3   2   8       27.26       25.06      2.08 o 
   4   2   8       67.01       71.45      3.12 o 
   5   2   8      256.08      261.09      6.49 o 
   6   2   8      365.01      391.09      8.91 o 
   7   2   8      595.68      609.13     12.80 o 
   8   2   8       13.76       15.22      3.02 o 
   9   2   8       26.23       25.09      3.82 o 
  10   2   8       31.95       41.45      3.89 o 
 -10   3   8        0.41       -4.61      3.07 o 
  -9   3   8       25.71       32.39      3.52 o 
  -8   3   8       96.81       98.23      4.03 o 
  -7   3   8      264.74      258.00      6.18 o 
  -6   3   8       27.37       23.69      2.15 o 
  -5   3   8       17.66       14.81      1.88 o 
  -4   3   8       11.59        4.46      1.84 o 
  -3   3   8      212.07      221.51      4.41 o 
  -2   3   8       13.60       14.81      2.01 o 
  -1   3   8      688.63      714.64     11.67 o 
   0   3   8        7.30        7.27      1.37 o 
   1   3   8      353.83      402.68      6.37 o 
   2   3   8      192.75      177.39      3.14 o 
   3   3   8        4.89        2.71      0.92 o 
   4   3   8       24.03       17.33      1.82 o 
   5   3   8        2.29        5.11      1.54 o 
   6   3   8      347.91      334.67      7.95 o 
   7   3   8        1.67       -0.05      2.71 o 
   8   3   8        8.24        9.48      2.92 o 
   9   3   8        1.68        1.21      2.61 o 
  10   3   8       10.78       11.83      3.52 o 
 -10   4   8        1.82       -4.96      3.30 o 
  -9   4   8       32.98       38.35      5.02 o 
  -8   4   8       48.16       49.56      3.75 o 
  -7   4   8      247.18      263.89      6.31 o 
  -6   4   8        2.12        0.34      1.51 o 
  -5   4   8        6.34        7.08      2.31 o 
  -4   4   8        6.35       12.00      1.50 o 
  -3   4   8      306.07      314.63      6.16 o 
  -2   4   8     2169.29     2268.71     38.60 o 
  -1   4   8        5.42        4.36      1.62 o 
   0   4   8        0.12       -0.75      1.01 o 
   1   4   8      118.68      124.65      3.06 o 
   2   4   8      436.89      475.81      7.57 o 
   3   4   8      695.76      750.95     14.00 o 
   4   4   8       67.92       46.43     14.92 o 
   5   4   8      155.91      144.82      4.60 o 
   6   4   8      229.07      214.51     10.21 o 
   7   4   8      441.56      451.91     14.47 o 
   8   4   8       20.22       17.01      3.48 o 
   9   4   8       26.80       25.66      4.15 o 
  -9   5   8        1.69       -2.74      5.57 o 
  -8   5   8        1.01       -2.91      6.81 o 
  -7   5   8       14.20       14.57      6.54 o 
  -6   5   8       58.36       51.62      3.63 o 
  -5   5   8       44.31       58.18      5.21 o 
  -4   5   8      124.07      123.85      4.11 o 
  -3   5   8       62.73       65.43      3.19 o 
  -2   5   8      203.30      236.12      5.64 o 
  -1   5   8      103.93      106.41      3.50 o 
   0   5   8       74.08       79.30      2.70 o 
   1   5   8      376.05      333.69      8.37 o 
   2   5   8       41.92       39.78      2.23 o 
   3   5   8      126.80       92.02     15.43 o 
   4   5   8        9.58       14.86      2.25 o 
   5   5   8        5.79        4.97      2.21 o 
   6   5   8        5.71        6.14      3.02 o 
   7   5   8      215.96      227.94     17.05 o 
   8   5   8       44.95       38.96      6.18 o 
   9   5   8       12.61       11.21      3.58 o 
  -9   6   8        7.01        1.93      9.84 o 
  -8   6   8       68.10       73.13     13.56 o 
  -7   6   8        3.20        1.07      3.44 o 
  -6   6   8       13.52       11.24      3.78 o 
  -5   6   8        5.95        5.54      1.99 o 
  -4   6   8      126.24      131.28      4.33 o 
  -3   6   8       29.99       32.92      2.65 o 
  -2   6   8      123.19      126.66      4.14 o 
  -1   6   8        3.87        2.77      1.14 o 
   0   6   8       63.46       59.63      2.43 o 
   1   6   8       85.83       85.64      3.25 o 
   2   6   8       18.86       20.08      1.73 o 
   3   6   8        1.96        0.58      1.63 o 
   4   6   8       43.10       32.92      3.00 o 
   5   6   8        0.10        0.30      2.06 o 
   6   6   8       61.34       57.01      4.72 o 
   7   6   8       54.19       45.38      4.66 o 
   8   6   8        3.55        0.99      3.01 o 
   9   6   8        0.35        0.61      3.23 o 
  -8   7   8        9.93       15.86      7.06 o 
  -7   7   8        0.10       -7.23      7.63 o 
  -6   7   8        0.35       -3.75      3.32 o 
  -5   7   8       14.09        8.14      2.96 o 
  -4   7   8      161.34      146.31      4.81 o 
  -3   7   8       86.78       94.17      4.02 o 
  -2   7   8      434.74      415.91      8.52 o 
  -1   7   8      136.56      146.85      3.83 o 
   0   7   8      485.40      474.28     10.31 o 
   1   7   8       90.01       88.36      3.18 o 
   2   7   8       12.12       10.04      2.18 o 
   3   7   8      122.66      121.52      4.44 o 
   4   7   8       31.25       25.56      3.06 o 
   5   7   8       30.59       27.96      3.27 o 
   6   7   8       26.25       25.65      3.23 o 
   7   7   8       88.06       81.95      6.08 o 
   8   7   8       14.70        7.20      3.63 o 
  -8   8   8        1.97       -5.56      5.44 o 
  -7   8   8       25.75       21.28      7.40 o 
  -6   8   8       15.71       15.88      4.30 o 
  -5   8   8       80.85       75.74      4.82 o 
  -4   8   8       26.16       26.00      3.61 o 
  -3   8   8      563.74      548.23     12.69 o 
  -2   8   8      109.18       83.46      4.33 o 
  -1   8   8       59.81       57.11      3.41 o 
   0   8   8      361.05      359.12      7.62 o 
   1   8   8      103.52      103.45      4.88 o 
   2   8   8      205.36      200.42      5.75 o 
   3   8   8        1.38        1.35      2.01 o 
   4   8   8       19.65       21.39      3.30 o 
   5   8   8       79.73       72.67      4.65 o 
   6   8   8        1.49       -3.07      4.00 o 
   7   8   8        2.90        0.45      2.55 o 
  -7   9   8       10.91        4.90      4.40 o 
  -6   9   8        4.24        5.34      4.16 o 
  -5   9   8        0.18        0.69      3.03 o 
  -4   9   8        9.78       12.98      3.10 o 
  -3   9   8        4.70       10.27      2.99 o 
  -2   9   8        9.59        7.83      2.78 o 
  -1   9   8       61.93       61.74      3.48 o 
   0   9   8      105.81      109.45      5.55 o 
   1   9   8       85.02       77.69      6.10 o 
   2   9   8      101.06       97.36      4.90 o 
   3   9   8        5.52        7.23      2.52 o 
   4   9   8        0.25        1.25      2.99 o 
   5   9   8        2.06        0.83      2.98 o 
   6   9   8        7.37        3.55      3.42 o 
  -5  10   8        2.86        2.16      3.23 o 
  -4  10   8        1.06        5.15      2.95 o 
  -3  10   8       62.05       76.91      5.21 o 
  -2  10   8        4.17        9.23      2.97 o 
  -1  10   8       30.01       39.76      5.00 o 
   0  10   8       42.02       38.88      3.61 o 
   1  10   8       16.20       17.69      2.98 o 
   2  10   8       16.15       16.58      3.02 o 
   3  10   8       17.46       26.36      3.43 o 
   4  10   8       15.54       16.18      4.13 o 
   5  10   8       58.06       58.62      5.87 o 
  -3  11   8        0.73        3.98      3.95 o 
  -2  11   8        0.57        9.59      6.29 o 
  -1  11   8        6.12        5.11      4.91 o 
   0  11   8        0.44        1.92      6.06 o 
   1  11   8        1.99        1.14      4.92 o 
   2  11   8       10.28       14.18      3.14 o 
   3  11   8        0.25        1.76      4.63 o 
 -10   1   9       47.45       48.05      3.61 o 
  -9   1   9       64.84       65.45      4.99 o 
  -8   1   9        4.41        4.64      2.18 o 
  -7   1   9       31.85       30.42      2.51 o 
  -6   1   9       12.63       10.76      1.85 o 
  -5   1   9       70.01       72.43      3.04 o 
  -4   1   9       36.30       25.89      4.08 o 
  -3   1   9      364.10      351.90     13.33 o 
  -2   1   9      924.00      904.49     27.41 o 
  -1   1   9       10.90        9.36      0.71 o 
   0   1   9      116.83      115.36      2.67 o 
   1   1   9      788.44      837.45     13.02 o 
   2   1   9      446.12      555.26      9.26 o 
   3   1   9       60.62       55.18      2.52 o 
   4   1   9       58.43       53.47      3.49 o 
   5   1   9       83.11       84.22      4.61 o 
   6   1   9     1443.30     1446.26     25.92 o 
   7   1   9      764.08      759.33     16.08 o 
   8   1   9       21.73       21.79      2.62 o 
   9   1   9        5.09        5.06      2.10 o 
  10   1   9        2.45        6.29      2.95 o 
 -10   2   9      107.73      105.01      7.04 o 
  -9   2   9       59.61       53.18      3.50 o 
  -8   2   9      901.45      911.81     15.85 o 
  -7   2   9        9.51        9.78      2.08 o 
  -6   2   9        0.46       -0.51      1.46 o 
  -5   2   9      402.23      443.44      8.25 o 
  -4   2   9      207.81      230.09      7.55 o 
  -3   2   9     2796.27     3002.58     43.49 o 
  -2   2   9      252.41      237.02      5.21 o 
  -1   2   9        5.15        3.46      1.33 o 
   0   2   9     1642.57     1635.65     21.54 o 
   1   2   9      106.89      126.24      2.40 o 
   2   2   9     1963.34     2122.43     28.80 o 
   3   2   9      187.04      180.69      3.69 o 
   4   2   9       48.80       49.95      2.76 o 
   5   2   9      202.12      196.64      5.72 o 
   6   2   9       66.85       62.40      4.56 o 
   7   2   9      299.87      299.71      8.52 o 
   8   2   9      127.07      128.09      6.50 o 
   9   2   9        1.21        7.73      2.86 o 
  10   2   9        0.53       -1.68      2.10 o 
 -10   3   9       35.43       31.99      4.86 o 
  -9   3   9        9.77        6.70      4.03 o 
  -8   3   9       16.81       18.20      2.97 o 
  -7   3   9       83.96       74.65      4.48 o 
  -6   3   9       49.12       54.85      3.39 o 
  -5   3   9       17.42       13.52      3.77 o 
  -4   3   9       13.23       11.57      1.64 o 
  -3   3   9        2.84        3.15      0.86 o 
  -2   3   9        2.72        1.95      1.81 o 
  -1   3   9      251.26      251.35      5.37 o 
   0   3   9       16.22       18.83      1.74 o 
   1   3   9       30.66       31.67      1.64 o 
   2   3   9      141.05      148.48      3.07 o 
   3   3   9        1.58        0.92      0.86 o 
   4   3   9       13.12       17.82      1.76 o 
   5   3   9      165.75      172.11      5.16 o 
   6   3   9       21.47        7.25      4.35 o 
   7   3   9        5.44        6.24      3.23 o 
   8   3   9       64.55       58.86      5.33 o 
   9   3   9        0.53        1.74      2.70 o 
 -10   4   9        0.00       -6.83      4.56 o 
  -9   4   9        0.06       -4.99      3.32 o 
  -8   4   9       11.52        5.41      5.22 o 
  -7   4   9       12.11        5.58      2.54 o 
  -6   4   9       15.26       16.89      2.72 o 
  -5   4   9       26.18       24.36      2.03 o 
  -4   4   9       50.45       47.28      2.33 o 
  -3   4   9       18.32       19.41      1.48 o 
  -2   4   9      449.73      466.05     10.10 o 
  -1   4   9      266.70      258.93      5.70 o 
   0   4   9        0.04       -0.12      0.99 o 
   1   4   9        1.94       -0.38      1.05 o 
   2   4   9       58.75       64.32      2.47 o 
   3   4   9        5.31        4.45      2.10 o 
   4   4   9       43.08       28.32      9.28 o 
   5   4   9       62.92       64.53      4.77 o 
   6   4   9       36.30       29.68      4.59 o 
   7   4   9       43.21       37.99      8.46 o 
   8   4   9        0.49       -2.16      2.43 o 
   9   4   9        2.02        2.14      3.55 o 
  -9   5   9       12.28        0.85      7.04 o 
  -8   5   9        9.73       -1.33      4.08 o 
  -7   5   9       86.37       78.58      5.78 o 
  -6   5   9        9.99        9.14      2.62 o 
  -5   5   9        4.53        3.15      2.27 o 
  -4   5   9       13.02       13.29      2.05 o 
  -3   5   9        5.04        5.03      1.77 o 
  -2   5   9       20.61       20.03      2.52 o 
  -1   5   9      124.80      127.58      5.71 o 
   0   5   9      140.62      140.15      4.82 o 
   1   5   9       50.91       46.11      2.42 o 
   2   5   9       46.37       44.29      2.39 o 
   3   5   9      146.08      165.83      4.43 o 
   4   5   9        0.42       -1.78      1.70 o 
   5   5   9       21.90       23.53      2.75 o 
   6   5   9        1.66        4.16      2.71 o 
   7   5   9       51.80       42.19      4.47 o 
   8   5   9        9.33        9.99      3.20 o 
   9   5   9       14.31       10.99      3.54 o 
  -9   6   9        6.74        0.05      7.57 o 
  -8   6   9        7.03        4.67     10.24 o 
  -7   6   9       47.50       45.50      6.64 o 
  -6   6   9       33.60       29.50      4.64 o 
  -5   6   9        0.03        0.30      1.93 o 
  -4   6   9       16.86       17.60      2.43 o 
  -3   6   9      237.47      223.73      5.83 o 
  -2   6   9       38.32       40.76      2.88 o 
  -1   6   9      643.77      629.13     11.23 o 
   0   6   9      109.45       89.44      5.28 o 
   1   6   9      209.54      231.37      5.42 o 
   2   6   9       43.61       44.59      2.48 o 
   3   6   9        8.62        5.05      1.75 o 
   4   6   9       28.39       29.00      3.03 o 
   5   6   9        3.63        4.03      2.23 o 
   6   6   9       87.30       79.76      4.50 o 
   7   6   9        5.02        7.41      3.16 o 
   8   6   9        3.42        2.07      3.12 o 
  -8   7   9        1.87       -6.50      7.74 o 
  -7   7   9      130.66      123.50      7.63 o 
  -6   7   9       15.68       12.56      4.99 o 
  -5   7   9      129.83      113.76      5.72 o 
  -4   7   9       46.07       43.24      3.19 o 
  -3   7   9     1584.61     1444.44     41.05 o 
  -2   7   9      955.62      888.49     15.23 o 
  -1   7   9      479.92      494.47      9.63 o 
   0   7   9      510.15      458.16      9.04 o 
   1   7   9        3.42        3.42      1.89 o 
   2   7   9      870.95      814.85     16.51 o 
   3   7   9       22.94       23.85      2.64 o 
   4   7   9       38.60       34.78      3.43 o 
   5   7   9        9.48        7.75      2.55 o 
   6   7   9        4.61        2.91      2.94 o 
   7   7   9       16.42       13.26      4.44 o 
   8   7   9        3.73        1.93      3.22 o 
  -7   8   9        0.16       -4.42      3.78 o 
  -6   8   9       20.11       26.45      7.51 o 
  -5   8   9       10.59        2.19      2.85 o 
  -4   8   9       26.50       21.00      3.54 o 
  -3   8   9        0.28        2.33      2.14 o 
  -2   8   9       44.84       46.01      3.33 o 
  -1   8   9       45.76       40.80      3.05 o 
   0   8   9        9.70        8.70      2.13 o 
   1   8   9      299.93      283.67      8.46 o 
   2   8   9      120.35      122.21      5.28 o 
   3   8   9       44.18       50.23      3.99 o 
   4   8   9        0.25       -0.06      2.86 o 
   5   8   9       16.90       17.95      3.80 o 
   6   8   9        9.02        8.44      5.07 o 
   7   8   9       11.16       10.07      3.42 o 
  -6   9   9        1.21        4.98      4.29 o 
  -5   9   9        1.14        5.28      3.06 o 
  -4   9   9       11.05       14.14      3.37 o 
  -3   9   9       19.39       20.28      4.64 o 
  -2   9   9        0.04        0.71      2.62 o 
  -1   9   9        1.77        4.17      2.31 o 
   0   9   9        0.03        1.65      2.26 o 
   1   9   9       41.57       41.66      3.60 o 
   2   9   9        1.00        0.15      2.14 o 
   3   9   9        2.53       -0.30      2.10 o 
   4   9   9        1.79        1.60      3.42 o 
   5   9   9        1.96        3.34      3.30 o 
   6   9   9       12.27       12.96      3.87 o 
  -5  10   9        1.30        2.31      3.11 o 
  -4  10   9        8.46        9.14      3.27 o 
  -3  10   9        3.21        8.42      3.23 o 
  -2  10   9        0.32        1.73      3.11 o 
  -1  10   9        0.06        2.94      3.14 o 
   0  10   9        1.29        1.14      2.35 o 
   1  10   9       27.40       30.19      3.44 o 
   2  10   9       19.68       20.08      3.21 o 
   3  10   9        1.33        0.95      3.03 o 
   4  10   9        8.27        6.83      3.62 o 
  -3  11   9       59.83       56.49      8.41 o 
  -2  11   9        0.08        8.93      3.74 o 
  -1  11   9       21.04       36.96      4.95 o 
   0  11   9        4.23        7.20      3.65 o 
   1  11   9        7.09        9.75      3.30 o 
   2  11   9       17.62       21.51      3.31 o 
 -10   0  10       47.64       36.89      4.81 o 
  -9   0  10       94.30      102.91      8.62 o 
  -8   0  10       79.46       81.48      6.27 o 
  -7   0  10        4.52        1.35      2.74 o 
  -6   0  10       15.60       14.91      2.81 o 
  -5   0  10      246.71      238.76      7.71 o 
  -4   0  10      245.42      263.43      8.09 o 
  -3   0  10      554.85      541.83     13.13 o 
  -2   0  10       77.22       89.36      3.26 o 
  -1   0  10      730.42      712.90     15.80 o 
   0   0  10      925.97     1016.24     22.12 o 
   1   0  10       64.01       65.07      3.87 o 
   2   0  10      129.77      118.52      4.90 o 
   3   0  10       11.66       14.53      2.39 o 
   4   0  10       62.84       61.08      3.99 o 
   5   0  10     1465.83     1417.24     44.08 o 
   7   0  10       53.52       52.50      6.08 o 
   8   0  10       17.35       12.57      4.81 o 
   9   0  10       10.30       12.82      3.14 o 
  10   0  10       51.87       68.29      8.61 o 
 -10   1  10       11.17       10.10      3.02 o 
  -9   1  10       57.38       49.83      3.52 o 
  -8   1  10      518.92      563.47     10.92 o 
  -7   1  10        8.36        5.81      2.01 o 
  -6   1  10        9.25        8.77      1.91 o 
  -5   1  10        5.23        6.68      1.73 o 
  -4   1  10      227.19      198.23     35.28 o 
  -3   1  10      455.58      464.81      7.41 o 
  -2   1  10       14.59       15.80      1.14 o 
  -1   1  10       27.49       25.99      1.48 o 
   0   1  10      129.03       85.54     18.38 o 
   1   1  10      147.02      135.71      4.67 o 
   2   1  10        3.97        5.22      1.42 o 
   3   1  10        0.00       -0.25      1.25 o 
   4   1  10        0.13        0.66      1.28 o 
   5   1  10        5.85        5.21      2.24 o 
   6   1  10       46.61       39.87      3.24 o 
   7   1  10      144.85      137.32      5.18 o 
   8   1  10        3.75        4.13      2.04 o 
   9   1  10       14.37       21.50      2.94 o 
  10   1  10        2.75        4.44      2.46 o 
 -10   2  10       77.71       68.53      8.15 o 
  -9   2  10       93.28       97.57      5.57 o 
  -8   2  10       54.87       51.56      4.05 o 
  -7   2  10       13.14        7.36      2.12 o 
  -6   2  10       12.71       13.16      2.04 o 
  -5   2  10       87.03       79.88      3.27 o 
  -4   2  10        7.53       11.88      1.93 o 
  -3   2  10       31.44       20.87      1.78 o 
  -2   2  10      273.91      273.56      5.86 o 
  -1   2  10      604.25      573.93      9.85 o 
   0   2  10       77.62       57.53      2.13 o 
   1   2  10       15.81       29.61      1.48 o 
   2   2  10      255.26      256.64      4.66 o 
   3   2  10       78.74       80.69      2.58 o 
   4   2  10        8.57        6.72      1.29 o 
   5   2  10        0.83        1.32      1.58 o 
   6   2  10      847.67      844.88     17.20 o 
   7   2  10       47.69       52.98      3.61 o 
   8   2  10       23.61       26.03      3.65 o 
   9   2  10        8.70       17.34      5.03 o 
 -10   3  10        9.04        5.54      7.62 o 
  -9   3  10        4.75        3.27      8.11 o 
  -8   3  10        5.35       -2.17      2.54 o 
  -7   3  10        0.44        0.60      2.99 o 
  -6   3  10       12.49       10.98      2.65 o 
  -5   3  10       29.36       29.74      2.95 o 
  -4   3  10       87.91       87.22      3.11 o 
  -3   3  10        2.50        2.97      2.40 o 
  -2   3  10       10.38       11.25      1.86 o 
  -1   3  10       19.81       26.11      2.05 o 
   0   3  10       93.15       84.68      3.10 o 
   1   3  10      743.39      755.01      9.83 o 
   2   3  10      348.82      360.94      5.85 o 
   3   3  10       99.35       86.54      3.40 o 
   4   3  10        0.73        0.24      1.08 o 
   5   3  10        0.41       -0.03      1.39 o 
   6   3  10      440.44      439.87     10.16 o 
   7   3  10      231.95      236.00     11.44 o 
   8   3  10        0.22        3.38      2.56 o 
   9   3  10        4.62        5.04      3.06 o 
  -9   4  10       14.15        9.49      7.92 o 
  -8   4  10       13.78       18.61      7.77 o 
  -7   4  10       33.30       25.42      3.20 o 
  -6   4  10      179.77      180.67      6.27 o 
  -5   4  10       21.67       13.95      2.55 o 
  -4   4  10        9.90        9.40      1.72 o 
  -3   4  10        4.59        5.56      2.15 o 
  -2   4  10      530.23      537.63     16.64 o 
  -1   4  10      174.38      159.26      4.40 o 
   0   4  10      211.30      188.50      4.77 o 
   1   4  10       85.06       89.77      2.80 o 
   2   4  10       51.05       48.56      2.24 o 
   3   4  10        0.63        0.95      1.03 o 
   4   4  10        0.59        2.01      1.37 o 
   5   4  10      149.03      157.90      5.48 o 
   6   4  10        2.11        2.54      4.47 o 
   7   4  10      169.80      152.46      7.15 o 
   8   4  10        1.40        0.74      2.74 o 
   9   4  10       15.87       13.04      3.66 o 
  -9   5  10        1.48       -4.95      3.30 o 
  -8   5  10        0.81       -1.03      3.36 o 
  -7   5  10       34.76       22.78      5.01 o 
  -6   5  10       51.81       46.22      4.39 o 
  -5   5  10        0.02       -2.31      2.17 o 
  -4   5  10      168.05      174.21      5.17 o 
  -3   5  10       55.19       53.69      3.20 o 
  -2   5  10      291.55      283.84      9.21 o 
  -1   5  10      368.98      334.40     10.17 o 
   0   5  10       45.68       42.85      2.95 o 
   1   5  10      134.61      132.53      3.58 o 
   2   5  10       93.31      100.75      3.21 o 
   3   5  10      101.38      105.52      3.65 o 
   4   5  10       13.02       13.30      2.37 o 
   5   5  10      171.23      158.91      5.55 o 
   6   5  10       17.69       19.23      3.54 o 
   7   5  10        0.40       -3.67      2.45 o 
   8   5  10        0.65       -0.95      2.72 o 
  -8   6  10        8.79        2.19      3.82 o 
  -7   6  10        0.00       -5.20      3.47 o 
  -6   6  10       22.51        9.32      7.23 o 
  -5   6  10        3.54        2.63      2.05 o 
  -4   6  10        0.12        2.01      2.01 o 
  -3   6  10      128.12      119.76      4.47 o 
  -2   6  10       17.99       22.49      2.54 o 
  -1   6  10      178.72      175.20      5.08 o 
   0   6  10       33.51       34.65      2.65 o 
   1   6  10      463.68      427.01      8.54 o 
   2   6  10      145.07      132.26      4.35 o 
   3   6  10       11.96        8.67      1.80 o 
   4   6  10        1.92        0.08      2.78 o 
   5   6  10       18.94       19.33      2.99 o 
   6   6  10       22.52       15.97      2.93 o 
   7   6  10       23.37       26.97      3.32 o 
   8   6  10        2.75       -1.09      3.98 o 
  -8   7  10      165.21      177.06      9.66 o 
  -7   7  10        0.54       -4.40      6.10 o 
  -6   7  10       15.46        3.09      4.06 o 
  -5   7  10        4.76        5.84      2.81 o 
  -4   7  10        5.19        6.85      2.23 o 
  -3   7  10      901.64      886.85     15.50 o 
  -2   7  10        8.06       13.24      2.71 o 
  -1   7  10       74.07       73.48      3.82 o 
   0   7  10        0.00       -0.74      1.85 o 
   1   7  10      137.18      130.03      4.54 o 
   2   7  10       39.30       43.23      3.17 o 
   3   7  10        2.29        1.25      2.13 o 
   4   7  10        5.84        9.02      3.24 o 
   5   7  10       22.08       22.04      3.92 o 
   6   7  10       42.81       29.58      5.35 o 
   7   7  10       14.66       10.72      3.60 o 
  -7   8  10        4.20       -1.99      7.69 o 
  -6   8  10        0.50       -3.45      3.83 o 
  -5   8  10        0.88        3.23      2.94 o 
  -4   8  10        1.45        4.98      3.01 o 
  -3   8  10       36.75       38.47      3.16 o 
  -2   8  10        1.47        1.95      2.10 o 
  -1   8  10        2.71        2.43      2.03 o 
   0   8  10       97.61       90.75      4.10 o 
   1   8  10       52.43       51.23      3.82 o 
   2   8  10      117.30      114.53      5.27 o 
   3   8  10        8.52        6.65      2.72 o 
   4   8  10        5.80        5.26      3.29 o 
   5   8  10       14.90       11.70      3.75 o 
   6   8  10       19.53       15.39      3.94 o 
  -6   9  10        0.58       -3.89      3.96 o 
  -5   9  10        5.17       10.71      3.32 o 
  -4   9  10        7.22       12.41      3.26 o 
  -3   9  10       20.20       16.71      3.69 o 
  -2   9  10       19.52       25.87      3.55 o 
  -1   9  10        5.28       -0.38      1.71 o 
   0   9  10        3.77        4.38      2.41 o 
   1   9  10       53.54       52.09      4.04 o 
   2   9  10       78.83       81.27      4.77 o 
   3   9  10        4.09        3.17      2.49 o 
   4   9  10       10.35        7.05      3.55 o 
   5   9  10        3.80        6.20      3.49 o 
  -4  10  10       64.25       60.11      5.00 o 
  -3  10  10      168.17      159.56      6.80 o 
  -2  10  10        0.46        2.44      2.71 o 
  -1  10  10        2.28        3.56      5.48 o 
   0  10  10        2.57        5.54      2.47 o 
   1  10  10        4.51        6.19      2.60 o 
   2  10  10       38.81       35.08      3.80 o 
   3  10  10        4.91        2.42      2.57 o 
   4  10  10        9.87        7.02      3.63 o 
  -1  11  10        2.99       13.27      6.86 o 
   0  11  10        1.09        7.26      3.48 o 
   1  11  10        0.03        3.33      2.59 o 
 -10   1  11        0.02       -4.05      2.70 o 
  -9   1  11      195.53      191.06      7.11 o 
  -8   1  11       26.29       31.87      4.22 o 
  -7   1  11        6.05       -0.97      2.37 o 
  -6   1  11       15.17       17.35      2.23 o 
  -5   1  11       88.80       97.10      3.73 o 
  -4   1  11      273.81      256.61     16.45 o 
  -3   1  11       35.44       28.90      2.19 o 
  -2   1  11        9.50        8.42      1.76 o 
  -1   1  11       46.24       49.62      1.92 o 
   0   1  11      318.23      262.44     56.21 o 
   1   1  11     1811.63     1852.48     27.28 o 
   2   1  11       22.26       20.97      1.92 o 
   3   1  11       20.96       18.68      1.94 o 
   4   1  11       34.73       32.46      2.28 o 
   5   1  11      447.94      467.80      8.90 o 
   6   1  11      232.56      228.41      7.05 o 
   7   1  11        7.68        9.37      2.26 o 
   8   1  11        4.24        8.22      2.15 o 
   9   1  11        0.01       -0.68      2.05 o 
 -10   2  11        9.29        0.32      7.01 o 
  -9   2  11        5.33       -1.96      3.65 o 
  -8   2  11      369.17      420.81     10.59 o 
  -7   2  11       93.44       89.89      4.91 o 
  -6   2  11        1.52       -2.18      2.21 o 
  -5   2  11       39.11       39.77      3.27 o 
  -4   2  11        0.40       -1.42      1.30 o 
  -3   2  11      154.73      160.62     15.29 o 
  -2   2  11      406.09      403.13      7.73 o 
  -1   2  11      202.88      196.46      4.73 o 
   0   2  11      219.96      208.69      4.21 o 
   1   2  11      514.23      553.74      8.28 o 
   2   2  11      167.79      151.58     23.94 o 
   3   2  11       20.10       17.30      1.54 o 
   4   2  11       88.20       72.28      2.70 o 
   5   2  11      429.45      432.31      7.53 o 
   6   2  11     1018.16     1019.34     39.85 o 
   7   2  11        0.32        0.88      1.83 o 
   8   2  11        1.24        3.89      2.60 o 
   9   2  11        1.67        1.38      2.65 o 
  -9   3  11        1.37       -1.02      5.36 o 
  -8   3  11        2.94       -0.39      2.63 o 
  -7   3  11       31.55       28.30      3.40 o 
  -6   3  11        0.85       -1.31      2.31 o 
  -5   3  11        6.75        5.77      2.28 o 
  -4   3  11        4.70        3.61      1.77 o 
  -3   3  11       29.80       39.95      2.75 o 
  -2   3  11      121.91      115.94      3.91 o 
  -1   3  11        3.52        1.59      1.53 o 
   0   3  11      383.85      353.28      7.07 o 
   1   3  11      112.32      101.30      2.68 o 
   2   3  11        6.79        4.59      1.09 o 
   3   3  11       34.07       31.71      1.94 o 
   4   3  11        1.64        2.63      1.46 o 
   5   3  11        2.82        4.41      1.73 o 
   6   3  11      571.50      558.53     12.19 o 
   7   3  11        1.31        2.19      2.38 o 
   8   3  11        0.06       -0.55      2.47 o 
   9   3  11       17.88       22.97      4.06 o 
  -9   4  11        3.89        0.59      4.44 o 
  -8   4  11       15.37        9.60      4.03 o 
  -7   4  11       17.12       11.18      2.96 o 
  -6   4  11       56.06       47.26      3.88 o 
  -5   4  11        9.51       10.17      2.66 o 
  -4   4  11       50.43       44.96      3.09 o 
  -3   4  11        0.88        0.66      1.82 o 
  -2   4  11      282.93      281.60      6.44 o 
  -1   4  11      316.42      308.72      6.69 o 
   0   4  11       63.79       66.84      3.15 o 
   1   4  11        3.55        1.36      1.51 o 
   2   4  11       17.37       16.71      1.62 o 
   3   4  11        6.09        5.80      1.53 o 
   4   4  11       85.51       87.57      3.44 o 
   5   4  11      151.76      133.02      4.30 o 
   6   4  11       42.16       46.51      3.68 o 
   7   4  11        2.57        1.39      2.60 o 
   8   4  11        0.73        0.66      2.63 o 
  -9   5  11      105.29      104.01      9.21 o 
  -8   5  11        1.87       -0.72      4.63 o 
  -7   5  11        9.16        2.21      3.81 o 
  -6   5  11       44.53       41.69      3.73 o 
  -5   5  11        0.23       -0.85      2.34 o 
  -4   5  11        0.39        0.99      1.98 o 
  -3   5  11       58.52       74.55      3.65 o 
  -2   5  11      106.17       92.18      4.06 o 
  -1   5  11       65.48       56.52      3.29 o 
   0   5  11      122.25      106.20      3.89 o 
   1   5  11      288.84      267.58      6.28 o 
   2   5  11        7.33        3.29      1.77 o 
   3   5  11        0.40        1.14      1.94 o 
   4   5  11       20.79       21.50      2.80 o 
   5   5  11       22.12       28.96      3.05 o 
   6   5  11        5.21        1.49      2.20 o 
   7   5  11        0.80       -0.43      2.15 o 
   8   5  11       42.87       42.93      4.82 o 
  -8   6  11       16.10        9.72      6.20 o 
  -7   6  11        1.53        1.21      4.54 o 
  -6   6  11        7.88        2.77      3.68 o 
  -5   6  11        4.81        6.36      2.25 o 
  -4   6  11       42.31       38.34      3.18 o 
  -3   6  11      127.51      130.54      4.76 o 
  -2   6  11       61.68       60.41      4.14 o 
  -1   6  11      196.15      170.13      5.10 o 
   0   6  11        1.77        1.51      1.90 o 
   1   6  11      581.27      603.49     11.19 o 
   2   6  11       45.98       30.51      2.65 o 
   3   6  11       53.38       56.82      4.18 o 
   4   6  11       83.19       80.83      5.71 o 
   5   6  11       47.28       56.25      5.18 o 
   6   6  11       11.62        7.99      3.21 o 
   7   6  11      179.82      181.02      8.28 o 
   8   6  11       17.23       20.60      4.04 o 
  -7   7  11        7.83        7.12      4.55 o 
  -6   7  11        0.12       -0.16      3.72 o 
  -5   7  11       11.27       11.67      3.19 o 
  -4   7  11        1.58        3.45      2.22 o 
  -3   7  11       48.54       39.06      3.24 o 
  -2   7  11      113.51       89.82      4.20 o 
  -1   7  11       11.32       14.99      2.47 o 
   0   7  11      142.29      140.48      4.80 o 
   1   7  11       11.91        6.59      2.07 o 
   2   7  11        0.14       -1.18      2.04 o 
   3   7  11      131.07      120.79      5.26 o 
   4   7  11        0.63        2.39      2.91 o 
   5   7  11       60.18       58.30      5.43 o 
   6   7  11        1.72        0.14      3.52 o 
   7   7  11        0.00       -1.55      2.86 o 
  -6   8  11        0.00       -4.81      3.20 o 
  -5   8  11        1.97        0.23      2.84 o 
  -4   8  11      106.52      101.58      7.45 o 
  -3   8  11        7.98        8.04      2.41 o 
  -2   8  11       21.60       18.99      2.72 o 
  -1   8  11       45.91       46.61      3.28 o 
   0   8  11       44.66       34.03      2.94 o 
   1   8  11       25.36       25.51      3.32 o 
   2   8  11        2.76        2.66      4.09 o 
   3   8  11       16.78       20.07      3.06 o 
   4   8  11       32.61       24.57      4.12 o 
   5   8  11       20.18       22.35      4.08 o 
   6   8  11       35.81       33.57      4.74 o 
  -5   9  11       24.90       23.84      3.93 o 
  -4   9  11      103.99      110.99      6.00 o 
  -3   9  11        0.59        4.22      2.95 o 
  -2   9  11        5.38        5.92      2.25 o 
  -1   9  11        9.00        8.92      2.35 o 
   0   9  11        7.46        6.76      3.36 o 
   1   9  11       81.80       77.76      5.44 o 
   2   9  11        7.78        6.54      2.63 o 
   3   9  11        0.26       -0.55      2.79 o 
   4   9  11        2.06       -1.86      3.07 o 
   5   9  11        0.48       -1.28      3.23 o 
  -3  10  11      181.17      170.18      7.18 o 
  -2  10  11        2.80        5.05      4.64 o 
  -1  10  11        1.30        6.66      3.38 o 
   0  10  11       17.09       19.50      4.68 o 
   1  10  11      123.06      117.08      5.83 o 
   2  10  11       15.28       10.69      2.88 o 
   3  10  11        1.47        1.01      2.44 o 
  -9   0  12       98.82       98.93      9.51 o 
  -8   0  12       24.75       25.70      6.05 o 
  -7   0  12        0.56       -2.69      3.99 o 
  -6   0  12        6.88        4.71      2.98 o 
  -5   0  12        9.63       11.13      2.94 o 
  -4   0  12      603.96      640.58     15.82 o 
  -3   0  12        8.56        5.46      7.81 o 
  -2   0  12       62.19       54.14      4.27 o 
  -1   0  12       69.19       72.23      3.36 o 
   0   0  12       10.74       10.12      2.50 o 
   1   0  12     1472.89     1556.26     33.11 o 
   2   0  12        6.07        9.12      2.39 o 
   3   0  12       34.81       33.03      3.40 o 
   4   0  12        0.50       -2.48      2.18 o 
   5   0  12      293.18      319.16      9.95 o 
   6   0  12     1605.23     1751.11     38.11 o 
   7   0  12       38.96       46.79      5.85 o 
   8   0  12        3.07        6.25      2.52 o 
   9   0  12       23.90       35.40      4.31 o 
  -9   1  12      109.83      116.05     10.80 o 
  -8   1  12       54.43       57.92      5.98 o 
  -7   1  12        2.09       -2.21      3.04 o 
  -6   1  12       23.88       24.34      3.10 o 
  -5   1  12       11.70       13.22      2.60 o 
  -4   1  12        2.64        4.72      2.15 o 
  -3   1  12       50.37       48.19      2.59 o 
  -2   1  12       29.44       21.03      1.70 o 
  -1   1  12        0.60        0.24      0.80 o 
   0   1  12       82.07       73.64      2.76 o 
   1   1  12        1.92        3.63      1.52 o 
   2   1  12      141.59      147.63      4.12 o 
   3   1  12       93.72       95.81      3.59 o 
   4   1  12        9.21        4.86      1.79 o 
   5   1  12      354.72      331.50      7.24 o 
   6   1  12      185.99      207.31      5.34 o 
   7   1  12        1.38        0.69      1.84 o 
   8   1  12       10.57        9.63      2.33 o 
   9   1  12        0.39        0.34      2.03 o 
  -9   2  12        9.10        6.75      6.63 o 
  -8   2  12       24.15       23.78      4.69 o 
  -7   2  12       11.56        6.28      2.84 o 
  -6   2  12       56.44       56.29      4.47 o 
  -5   2  12       37.03       38.78      3.45 o 
  -4   2  12       55.31       52.95      3.49 o 
  -3   2  12      180.12      180.76     11.77 o 
  -2   2  12        5.82        4.56      1.58 o 
  -1   2  12        3.71        4.04      1.52 o 
   0   2  12      130.81      132.00      3.64 o 
   1   2  12        0.58        1.15      0.70 o 
   2   2  12        2.42        2.45      1.06 o 
   3   2  12        4.98        3.54      1.24 o 
   4   2  12        0.08       -0.37      1.32 o 
   5   2  12       86.63       83.05      4.57 o 
   6   2  12        6.27        7.92      2.07 o 
   7   2  12        0.45       -0.96      1.76 o 
   8   2  12       69.73       81.13      7.17 o 
   9   2  12        7.24       13.37      3.41 o 
  -9   3  12        0.00       -7.30      7.66 o 
  -8   3  12       28.50       28.20      5.44 o 
  -7   3  12       26.57       18.06      8.04 o 
  -6   3  12        5.39        3.10      3.17 o 
  -5   3  12      132.66      115.41      5.26 o 
  -4   3  12      131.29      130.63      4.52 o 
  -3   3  12      171.56      175.08      5.05 o 
  -2   3  12       26.69       27.74      2.42 o 
  -1   3  12       53.37       62.96      3.08 o 
   0   3  12      247.83      237.43      5.65 o 
   1   3  12      137.82      141.37      3.76 o 
   2   3  12        5.67        3.74      1.33 o 
   3   3  12       30.05       34.18      2.33 o 
   4   3  12       48.31       42.21      2.69 o 
   5   3  12      139.52      129.00      4.46 o 
   6   3  12       67.22       64.35      3.48 o 
   7   3  12       68.69       69.52      4.34 o 
   8   3  12        0.58        0.79      2.63 o 
  -9   4  12      138.23      130.45      8.62 o 
  -8   4  12        7.14       -0.86      3.76 o 
  -7   4  12       22.79       20.39      3.34 o 
  -6   4  12        4.24       -2.04      2.45 o 
  -5   4  12      120.89      129.80      5.63 o 
  -4   4  12       38.86       42.28      3.15 o 
  -3   4  12       20.88       19.33      2.44 o 
  -2   4  12        1.04        2.68      1.86 o 
  -1   4  12       24.92       20.09      2.29 o 
   0   4  12        3.97        3.06      1.74 o 
   1   4  12      106.64       87.70      3.68 o 
   2   4  12       23.46       20.67      2.23 o 
   3   4  12       69.17       73.05      3.98 o 
   4   4  12       97.81      111.95      4.03 o 
   5   4  12       75.57       63.45      4.36 o 
   6   4  12        3.62        2.97      2.33 o 
   7   4  12       27.10       31.34      3.95 o 
   8   4  12        1.61       -3.63      3.19 o 
  -8   5  12        7.56       -6.27     11.19 o 
  -7   5  12        0.55       -4.26      6.84 o 
  -6   5  12       20.41        8.99      3.70 o 
  -5   5  12      143.13      140.10      5.95 o 
  -4   5  12       84.08       83.82      4.30 o 
  -3   5  12       17.84       16.22      2.51 o 
  -2   5  12      116.68      122.46      4.46 o 
  -1   5  12      381.31      356.82      7.65 o 
   0   5  12      191.61      198.85      5.48 o 
   1   5  12       25.68       23.29      2.51 o 
   2   5  12       15.64       13.14      2.20 o 
   3   5  12       21.61       19.37      2.72 o 
   4   5  12       51.57       43.80      4.90 o 
   5   5  12       42.80       53.44      5.00 o 
   6   5  12       20.03       12.03      3.56 o 
   7   5  12        2.64        2.51      2.86 o 
   8   5  12        1.15       -1.52      4.25 o 
  -8   6  12        1.04       -6.77     11.44 o 
  -7   6  12       27.53       26.41      5.19 o 
  -6   6  12        1.12        1.67      4.08 o 
  -5   6  12       22.24       21.13      2.80 o 
  -4   6  12        2.76        3.00      2.45 o 
  -3   6  12      134.18      124.85      4.69 o 
  -2   6  12      118.12      116.11      6.46 o 
  -1   6  12       57.95       45.16      3.16 o 
   0   6  12       29.08       27.00      2.64 o 
   1   6  12      140.50      157.85      4.97 o 
   2   6  12      155.39      146.59      4.88 o 
   3   6  12        1.66       -1.11      2.94 o 
   4   6  12       59.05       48.62      5.03 o 
   5   6  12       11.65        7.77      3.52 o 
   6   6  12        3.49        4.72      3.23 o 
   7   6  12        2.82        3.76      3.20 o 
  -7   7  12        2.45       -0.11      4.47 o 
  -6   7  12        8.90        4.66      4.25 o 
  -5   7  12       16.46       19.08      3.55 o 
  -4   7  12       33.48       31.22      3.10 o 
  -3   7  12        7.93       13.07      2.56 o 
  -2   7  12        0.85        1.35      2.07 o 
  -1   7  12      188.09      199.93      6.27 o 
   0   7  12        4.66        4.53      2.01 o 
   1   7  12        0.08        2.10      1.99 o 
   2   7  12       25.91       26.44      3.34 o 
   3   7  12       23.16       17.77      2.93 o 
   4   7  12       70.82       72.69      5.92 o 
   5   7  12       16.27        8.35      3.59 o 
   6   7  12       90.76       85.25      6.44 o 
  -6   8  12        0.41       -0.19      4.12 o 
  -5   8  12        5.75        2.19      2.98 o 
  -4   8  12       80.98       77.08      5.16 o 
  -3   8  12       34.51       32.10      3.12 o 
  -2   8  12        0.14        0.64      2.07 o 
  -1   8  12        0.19        0.40      1.97 o 
   0   8  12        6.80        4.62      2.07 o 
   1   8  12       12.53       13.27      2.95 o 
   2   8  12       22.92       18.36      2.98 o 
   3   8  12        8.74       12.93      2.93 o 
   4   8  12        0.31        1.15      3.15 o 
   5   8  12        4.74        4.51      3.32 o 
  -5   9  12        0.44        6.25      3.71 o 
  -4   9  12      101.56       92.32      8.38 o 
  -3   9  12       96.51       87.06      7.46 o 
  -2   9  12        0.50        5.35      2.30 o 
  -1   9  12        3.17        7.05      2.63 o 
   0   9  12        3.36        9.93      3.28 o 
   1   9  12      150.28      137.60      6.00 o 
   2   9  12       20.57       21.89      3.28 o 
   3   9  12        0.11        3.80      2.43 o 
   4   9  12        2.05       -1.09      2.86 o 
  -2  10  12        0.80        9.85      3.96 o 
  -1  10  12       15.81       30.52      4.71 o 
   0  10  12        0.00       -1.39      5.21 o 
   1  10  12        0.05        4.74      4.37 o 
   2  10  12       17.52       22.95      3.48 o 
  -9   1  13       46.34       50.69      5.34 o 
  -8   1  13       47.45       52.82      5.32 o 
  -7   1  13        0.93       -2.99      2.82 o 
  -6   1  13       13.96       14.88      3.42 o 
  -5   1  13       13.12       15.65      2.79 o 
  -4   1  13        0.31        1.02      2.27 o 
  -3   1  13       16.60       17.14      2.13 o 
  -2   1  13       26.43       28.02      2.45 o 
  -1   1  13        0.00        0.83      0.92 o 
   0   1  13      341.52      352.47      6.85 o 
   1   1  13       86.27       83.87      3.32 o 
   2   1  13       41.84       35.22      2.47 o 
   3   1  13        0.46        1.20      1.68 o 
   4   1  13      297.20      281.73      6.55 o 
   5   1  13      846.19      816.46     14.07 o 
   6   1  13       98.57      107.99      4.41 o 
   7   1  13       10.43       14.26      2.20 o 
   8   1  13        3.84        2.81      2.13 o 
  -9   2  13       53.64       55.00      6.12 o 
  -8   2  13        0.54       -4.43      2.95 o 
  -7   2  13        3.62        1.04      4.56 o 
  -6   2  13       32.73       28.39      3.42 o 
  -5   2  13       22.64       18.72      2.91 o 
  -4   2  13        1.84        0.97      2.22 o 
  -3   2  13       38.07       39.67      2.78 o 
  -2   2  13       13.91       17.50      2.09 o 
  -1   2  13       36.87       33.34      2.42 o 
   0   2  13      121.00      119.01      3.62 o 
   1   2  13       40.64       42.57      4.00 o 
   2   2  13        5.76        4.72      1.25 o 
   3   2  13       12.50        9.74      1.56 o 
   4   2  13        2.39        3.54      1.69 o 
   5   2  13        0.89       -0.06      1.84 o 
   6   2  13      160.94      156.25      5.16 o 
   7   2  13       21.00       19.38      2.82 o 
   8   2  13        0.04       -1.83      2.39 o 
  -9   3  13       38.64       34.80      7.28 o 
  -8   3  13        4.99        3.91      5.50 o 
  -7   3  13        3.93       -2.19      4.28 o 
  -6   3  13       97.77      104.78      5.35 o 
  -5   3  13       62.10       61.98      4.26 o 
  -4   3  13       42.27       47.38      3.20 o 
  -3   3  13       14.06       13.63      2.30 o 
  -2   3  13      124.76      120.42      4.22 o 
  -1   3  13       41.84       41.57      2.77 o 
   0   3  13      135.58      145.55      4.47 o 
   1   3  13      208.39      202.72      5.34 o 
   2   3  13       11.16       12.34      2.59 o 
   3   3  13       47.28       45.04      3.51 o 
   4   3  13      123.32      121.04      5.10 o 
   5   3  13      180.58      209.11      5.77 o 
   6   3  13       50.95       54.32      3.92 o 
   7   3  13        9.36       13.97      2.72 o 
   8   3  13        3.38        2.38      2.35 o 
  -8   4  13        0.01       -6.44      8.87 o 
  -7   4  13        3.08       -0.84      4.29 o 
  -6   4  13       45.68       41.62      3.99 o 
  -5   4  13       42.66       37.83      3.74 o 
  -4   4  13      179.70      160.33      5.29 o 
  -3   4  13       63.51       55.69      3.43 o 
  -2   4  13      434.81      443.26      8.98 o 
  -1   4  13      524.23      495.15      9.61 o 
   0   4  13      557.42      546.64     10.31 o 
   1   4  13        4.52        4.15      1.97 o 
   2   4  13       39.23       36.09      3.33 o 
   3   4  13       75.65       69.49      4.03 o 
   4   4  13      226.93      235.03      7.23 o 
   5   4  13       11.96       13.27      3.92 o 
   6   4  13       22.37       20.76      3.79 o 
   7   4  13        3.14        3.60      3.34 o 
   8   4  13        9.54        7.49      3.46 o 
  -8   5  13        3.57       -7.69      5.12 o 
  -7   5  13       23.39        9.45      6.97 o 
  -6   5  13       63.54       49.89      4.20 o 
  -5   5  13       86.09       79.52      4.76 o 
  -4   5  13        0.00        2.89      2.07 o 
  -3   5  13      117.50      123.84      4.61 o 
  -2   5  13      315.59      312.70      7.30 o 
  -1   5  13      197.08      177.74      5.30 o 
   0   5  13      113.83      126.54      4.51 o 
   1   5  13       26.29       26.69      2.62 o 
   2   5  13        1.13       -0.04      1.74 o 
   3   5  13       26.35       30.41      3.27 o 
   4   5  13        1.52        2.13      3.17 o 
   5   5  13      269.36      252.02     10.46 o 
   6   5  13       20.41       30.37      4.49 o 
   7   5  13        2.04        7.62      3.36 o 
  -7   6  13        1.48       -1.93      4.14 o 
  -6   6  13        0.19       -1.29      3.85 o 
  -5   6  13       12.47        8.47      2.50 o 
  -4   6  13        0.07        3.73      2.16 o 
  -3   6  13        8.01        6.67      2.30 o 
  -2   6  13       34.97       34.30      2.94 o 
  -1   6  13        0.72        2.91      2.06 o 
   0   6  13      569.64      550.54     10.72 o 
   1   6  13        3.70        0.58      1.94 o 
   2   6  13        4.73        3.13      1.93 o 
   3   6  13       28.80       25.04      6.65 o 
   4   6  13       71.81       59.85      6.04 o 
   5   6  13      200.01      196.95     12.86 o 
   6   6  13        0.18       -3.70      2.86 o 
   7   6  13        2.37        1.70      3.22 o 
  -6   7  13        0.03        2.58      4.28 o 
  -5   7  13       39.00       37.80      4.22 o 
  -4   7  13        4.06        6.16      2.40 o 
  -3   7  13        8.70       11.60      2.84 o 
  -2   7  13        5.84        5.87      2.19 o 
  -1   7  13        5.82        2.32      2.04 o 
   0   7  13       59.11       54.56      3.90 o 
   1   7  13        4.48        6.83      2.13 o 
   2   7  13       25.51       22.70      3.24 o 
   3   7  13       31.91       33.66      4.89 o 
   4   7  13        0.10       -1.70      2.74 o 
   5   7  13        5.01        4.66      4.35 o 
   6   7  13        1.17        0.06      5.48 o 
  -5   8  13        0.42        0.43      3.79 o 
  -4   8  13       21.67       37.90      4.25 o 
  -3   8  13        2.58        8.37      2.45 o 
  -2   8  13       10.95       15.44      2.53 o 
  -1   8  13        0.80        3.41      2.11 o 
   0   8  13        2.95        5.98      2.15 o 
   1   8  13        1.52        4.89      2.51 o 
   2   8  13        0.10        1.75      2.49 o 
   3   8  13        0.03        1.88      2.22 o 
   4   8  13        2.47        2.80      4.04 o 
   5   8  13        5.72       10.69      7.25 o 
  -4   9  13      193.83      196.62      7.81 o 
  -3   9  13      105.39      104.54      8.58 o 
  -2   9  13        8.49       14.17      2.68 o 
  -1   9  13       20.74       21.70      3.40 o 
   0   9  13       16.36       20.18      3.22 o 
   1   9  13       35.09       24.99      3.38 o 
   2   9  13        7.29        5.74      2.66 o 
   3   9  13        2.00        1.71      2.83 o 
  -9   0  14      146.08      150.60     11.42 o 
  -8   0  14        0.04       -2.04      4.66 o 
  -7   0  14        0.99       -5.73      3.82 o 
  -6   0  14        0.20       -1.40      3.89 o 
  -5   0  14        3.94        8.06      4.15 o 
  -4   0  14      153.90      167.12     10.34 o 
  -3   0  14      151.67      156.63      9.90 o 
  -2   0  14      321.30      299.09      9.28 o 
  -1   0  14      142.62      143.89      6.13 o 
   0   0  14      147.55      163.89      6.45 o 
   1   0  14      263.18      266.92      8.59 o 
   2   0  14        0.19       -2.40      4.40 o 
   3   0  14       28.88       32.03      3.84 o 
   4   0  14        4.68        1.15      7.11 o 
   5   0  14        8.88        8.42      3.34 o 
   6   0  14        3.90        1.37      2.98 o 
   7   0  14        5.56       -1.10      3.43 o 
   8   0  14       49.35       51.27      4.86 o 
  -8   1  14        0.11       -3.32      3.07 o 
  -7   1  14        3.15        2.40      3.20 o 
  -6   1  14        0.98        0.35      2.90 o 
  -5   1  14        8.22       11.11      3.24 o 
  -4   1  14       27.60       24.14      3.69 o 
  -3   1  14        4.54        6.79      2.32 o 
  -2   1  14        4.13        5.00      1.70 o 
  -1   1  14        0.49        0.25      1.22 o 
   0   1  14       10.80       15.22      2.08 o 
   1   1  14       23.94       25.51      2.37 o 
   2   1  14       65.63       59.01      3.16 o 
   3   1  14       15.08       14.44      2.26 o 
   4   1  14       46.27       53.64      3.35 o 
   5   1  14       91.74       95.70      4.15 o 
   6   1  14       54.44       51.05      3.38 o 
   7   1  14       30.49       30.98      3.21 o 
   8   1  14        7.09       11.14      2.29 o 
  -8   2  14       15.37       19.36      3.95 o 
  -7   2  14       30.25       28.61      7.74 o 
  -6   2  14        0.03        2.04      2.76 o 
  -5   2  14        4.37        1.25      2.34 o 
  -4   2  14        9.91       14.32      2.70 o 
  -3   2  14      271.24      279.02      6.62 o 
  -2   2  14      807.77      796.88     15.22 o 
  -1   2  14      195.86      204.03      5.35 o 
   0   2  14       85.00       83.48      2.98 o 
   1   2  14        0.08       -0.57      2.21 o 
   2   2  14        1.16       -1.75      1.97 o 
   3   2  14       59.74       50.14      3.76 o 
   4   2  14      166.29      169.40      6.21 o 
   5   2  14        3.54        5.39      2.71 o 
   6   2  14        1.69        1.10      1.92 o 
   7   2  14       10.33       14.06      3.82 o 
   8   2  14       10.20       12.33      2.74 o 
  -8   3  14        1.26       -2.23      3.09 o 
  -7   3  14       77.09       83.24     10.77 o 
  -6   3  14        0.20       -3.67      2.49 o 
  -5   3  14        9.02        5.43      2.70 o 
  -4   3  14      154.23      160.97      5.23 o 
  -3   3  14       57.02       61.49      3.48 o 
  -2   3  14      192.57      190.40      5.38 o 
  -1   3  14      162.40      144.08      4.65 o 
   0   3  14     1138.88     1120.20     18.30 o 
   1   3  14       14.21       18.05      2.25 o 
   2   3  14       28.18       20.95      2.85 o 
   3   3  14        5.67        6.67      2.52 o 
   4   3  14      287.40      303.43      8.47 o 
   5   3  14      244.12      239.42      7.61 o 
   6   3  14        6.92        6.09      2.54 o 
   7   3  14       11.29        8.30      3.44 o 
  -8   4  14        4.16       -6.58      6.64 o 
  -7   4  14        3.43       -4.47      2.98 o 
  -6   4  14       12.29        8.08      3.02 o 
  -5   4  14        0.03        0.76      3.79 o 
  -4   4  14       34.32       38.41      3.18 o 
  -3   4  14       24.15       25.61      2.73 o 
  -2   4  14       26.74       35.92      2.87 o 
  -1   4  14        0.58        2.34      2.13 o 
   0   4  14      218.49      226.15      5.99 o 
   1   4  14        2.17        1.87      1.89 o 
   2   4  14       79.55       64.88      4.14 o 
   3   4  14        8.68        6.21      2.45 o 
   4   4  14       49.78       49.40      4.05 o 
   5   4  14      421.13      443.84     14.22 o 
   6   4  14        3.95        4.09      4.80 o 
   7   4  14        6.27        7.40      3.43 o 
  -7   5  14        9.94        3.83      8.49 o 
  -6   5  14        0.66       -1.87      3.84 o 
  -5   5  14        0.38        1.46      2.67 o 
  -4   5  14        6.56        6.10      2.32 o 
  -3   5  14        3.07        7.93      2.25 o 
  -2   5  14        2.40        4.80      2.12 o 
  -1   5  14        0.07        2.03      1.96 o 
   0   5  14       11.90       11.81      2.32 o 
   1   5  14        7.26        0.89      1.94 o 
   2   5  14        0.02        0.19      1.79 o 
   3   5  14        1.93       -1.20      2.22 o 
   4   5  14        4.88        3.71      3.32 o 
   5   5  14       86.00       98.51      7.51 o 
   6   5  14        0.04       -4.54      3.02 o 
   7   5  14        2.49       -1.40      4.12 o 
  -7   6  14       21.48       24.27      5.51 o 
  -6   6  14        9.13        1.68      7.66 o 
  -5   6  14       42.75       34.65      3.36 o 
  -4   6  14        1.03        5.50      2.29 o 
  -3   6  14        2.49       12.04      2.38 o 
  -2   6  14       13.22       17.92      3.57 o 
  -1   6  14       12.84        9.47      3.18 o 
   0   6  14       22.15       20.16      2.57 o 
   1   6  14       13.72       12.50      2.41 o 
   2   6  14        0.10       -1.01      1.90 o 
   3   6  14        6.35        3.54      3.38 o 
   4   6  14        1.73        3.76      3.91 o 
   5   6  14       53.67       54.33      8.45 o 
   6   6  14       21.96       16.15      5.00 o 
  -6   7  14        5.55        1.82      4.40 o 
  -5   7  14        1.74        4.21      3.03 o 
  -4   7  14        4.46        5.39      2.61 o 
  -3   7  14        1.78        3.65      2.23 o 
  -2   7  14       16.32       22.03      2.70 o 
  -1   7  14        9.62       13.52      2.44 o 
   0   7  14      113.92       97.70      4.34 o 
   1   7  14       18.22       17.26      2.52 o 
   2   7  14        2.56        3.42      2.56 o 
   3   7  14        1.43        2.54      3.68 o 
   4   7  14        4.79        2.26      3.31 o 
   5   7  14        0.19        1.33      3.42 o 
  -4   8  14        0.28        3.93      2.96 o 
  -3   8  14        5.01        5.13      2.34 o 
  -2   8  14        0.06        3.10      2.23 o 
  -1   8  14        0.90       -0.65      2.51 o 
   0   8  14       35.65       37.15      3.84 o 
   1   8  14        0.43        1.31      2.39 o 
   2   8  14        3.26        4.05      2.67 o 
   3   8  14        0.37       -1.96      3.42 o 
   4   8  14        7.15       14.75      4.26 o 
  -2   9  14       15.48       22.59      2.99 o 
  -1   9  14        0.00        5.39      3.13 o 
   0   9  14        2.54        4.74      2.58 o 
   1   9  14       47.32       54.77      4.64 o 
   2   9  14        3.71        3.39      2.71 o 
  -8   1  15       13.91       16.12      3.96 o 
  -7   1  15        6.68        6.97      3.42 o 
  -6   1  15        4.99        0.27      3.10 o 
  -5   1  15        1.92       -0.47      2.83 o 
  -4   1  15       39.50       44.00      4.49 o 
  -3   1  15      256.93      293.49      8.04 o 
  -2   1  15       66.05       67.91      4.02 o 
  -1   1  15      260.02      251.00      6.03 o 
   0   1  15       96.72      102.69      3.91 o 
   1   1  15        3.82        1.00      1.78 o 
   2   1  15       15.54       14.84      2.22 o 
   3   1  15        0.21       -1.09      2.20 o 
   4   1  15       16.81       17.81      3.79 o 
   5   1  15       36.56       36.15      3.72 o 
   6   1  15       10.17       13.91      2.99 o 
   7   1  15        0.81       -0.11      2.29 o 
  -8   2  15       12.72       14.02      4.00 o 
  -7   2  15       56.81       55.11      5.24 o 
  -6   2  15        0.10       -0.25      2.91 o 
  -5   2  15        1.09       -2.02      2.81 o 
  -4   2  15       11.76       10.10      3.34 o 
  -3   2  15      236.74      257.98      7.52 o 
  -2   2  15      199.38      202.05      5.49 o 
  -1   2  15       87.82       91.34      3.85 o 
   0   2  15      167.09      166.20      4.39 o 
   1   2  15        5.97        2.91      2.26 o 
   2   2  15        3.31        5.09      3.57 o 
   3   2  15       22.77       19.85      3.01 o 
   4   2  15      145.44      130.26      5.74 o 
   5   2  15       55.49       65.56      4.66 o 
   6   2  15        0.09       -0.06      2.49 o 
   7   2  15        0.88        4.58      2.96 o 
  -8   3  15        4.31        2.65      3.31 o 
  -7   3  15        1.83        0.13      3.17 o 
  -6   3  15       41.05       31.64      4.32 o 
  -5   3  15      127.30      132.97      6.96 o 
  -4   3  15       29.72       36.07      2.99 o 
  -3   3  15       19.56       23.15      2.55 o 
  -2   3  15        6.56        4.89      1.97 o 
  -1   3  15      115.94      112.79      4.27 o 
   0   3  15        5.70        6.31      1.96 o 
   1   3  15       16.52       17.89      2.96 o 
   2   3  15        2.43        1.56      2.29 o 
   3   3  15        0.05       -0.23      4.43 o 
   4   3  15       93.66       97.57      5.10 o 
   5   3  15       37.81       38.01      3.96 o 
   6   3  15        5.74        2.61      3.59 o 
   7   3  15       19.59       16.36      3.91 o 
  -7   4  15        0.09       -0.23      2.99 o 
  -6   4  15       11.41        6.88      3.10 o 
  -5   4  15        1.66        3.55      2.79 o 
  -4   4  15       30.72       31.49      2.99 o 
  -3   4  15        4.84        7.34      2.91 o 
  -2   4  15      129.54      115.41      4.36 o 
  -1   4  15       26.00       32.63      2.82 o 
   0   4  15       68.22       76.87      3.75 o 
   1   4  15        0.10       -1.48      1.68 o 
   2   4  15        4.04        8.36      2.63 o 
   3   4  15      164.00      162.32      6.23 o 
   4   4  15      128.85      135.95      7.98 o 
   5   4  15      106.46      117.50     10.19 o 
   6   4  15        0.85        0.86      4.00 o 
  -7   5  15        3.83       -3.58      6.22 o 
  -6   5  15        6.38        4.80      2.97 o 
  -5   5  15       20.49       22.63      3.40 o 
  -4   5  15        3.06        5.88      2.58 o 
  -3   5  15        0.07        1.91      2.12 o 
  -2   5  15        7.60       12.60      2.38 o 
  -1   5  15        7.42        8.73      2.19 o 
   0   5  15       12.11       11.09      2.22 o 
   1   5  15       11.33       13.27      2.34 o 
   2   5  15       56.51       48.53      4.21 o 
   3   5  15        0.60       -1.51      2.71 o 
   4   5  15       25.74       23.24      4.75 o 
   5   5  15       90.26       74.03      6.84 o 
   6   5  15        8.87        3.52      3.52 o 
  -6   6  15        4.96        8.91      4.33 o 
  -5   6  15        1.01        3.22      2.40 o 
  -4   6  15        0.46        4.19      2.26 o 
  -3   6  15        0.07        1.15      2.04 o 
  -2   6  15       12.00       17.59      2.60 o 
  -1   6  15       26.08       23.40      2.75 o 
   0   6  15       54.31       57.99      3.63 o 
   1   6  15        1.79        1.70      2.03 o 
   2   6  15       20.69       26.00      2.83 o 
   3   6  15       16.49       10.58      4.07 o 
   4   6  15      100.23      105.78      7.20 o 
   5   6  15        0.42        5.07      3.53 o 
  -5   7  15       96.25       96.80      5.82 o 
  -4   7  15        4.51        7.97      4.05 o 
  -3   7  15        0.43        1.57      3.12 o 
  -2   7  15       14.67       11.32      2.45 o 
  -1   7  15       12.27       19.54      2.65 o 
   0   7  15        2.73        7.73      2.27 o 
   1   7  15        0.02        4.05      2.50 o 
   2   7  15        0.24        0.25      2.27 o 
   3   7  15        7.79        1.18      3.66 o 
   4   7  15       46.22       47.12      7.95 o 
  -3   8  15        0.03        6.39      4.70 o 
  -2   8  15       18.48       26.53      3.01 o 
  -1   8  15        0.02        4.85      2.15 o 
   0   8  15        0.01        9.20      5.00 o 
   1   8  15       33.41       35.60      4.11 o 
   2   8  15       20.72       20.42      3.47 o 
   3   8  15        1.84        3.57      3.58 o 
  -7   0  16        6.96        7.48      5.29 o 
  -6   0  16       44.01       56.35      7.63 o 
  -5   0  16        0.01       -0.20      4.17 o 
  -4   0  16      314.54      332.61     15.67 o 
  -3   0  16      154.63      181.86     11.18 o 
  -2   0  16      121.11      128.95      6.29 o 
  -1   0  16      167.42      178.64      7.41 o 
   0   0  16       43.69       44.88      4.29 o 
   1   0  16      204.58      203.22      7.64 o 
   2   0  16       13.63       12.94      3.17 o 
   3   0  16       67.43       70.72      5.80 o 
   4   0  16        1.81        3.94      4.19 o 
   5   0  16       64.97       54.44      7.44 o 
   6   0  16       71.07       69.65      8.46 o 
   7   0  16       33.48       47.33      7.75 o 
  -7   1  16       20.00       26.30      4.28 o 
  -6   1  16        5.56        7.26      3.34 o 
  -5   1  16        4.41        4.11      3.09 o 
  -4   1  16        0.34       -0.82      3.81 o 
  -3   1  16       12.05       18.67      6.67 o 
  -2   1  16       53.86       57.50      4.61 o 
  -1   1  16      267.70      280.20      6.63 o 
   0   1  16       42.42       39.53      3.08 o 
   1   1  16        2.93        3.52      3.01 o 
   2   1  16        0.10       -2.08      2.09 o 
   3   1  16       26.89       24.14      3.26 o 
   4   1  16      225.82      200.37      6.95 o 
   5   1  16       10.60        9.52      2.88 o 
   6   1  16        8.19        5.81      3.26 o 
   7   1  16       15.59       13.89      5.49 o 
  -7   2  16        0.11       -3.22      3.05 o 
  -6   2  16        0.48       -1.94      2.87 o 
  -5   2  16       19.41       14.22      3.67 o 
  -4   2  16        1.60        5.93      3.24 o 
  -3   2  16        5.55        7.65      2.54 o 
  -2   2  16       31.00       27.41      3.26 o 
  -1   2  16       37.97       32.12      3.92 o 
   0   2  16        1.12        1.46      2.49 o 
   1   2  16       19.13       21.45      3.01 o 
   2   2  16       12.02       10.14      2.71 o 
   3   2  16       36.37       32.03      3.61 o 
   4   2  16       94.66       86.01      5.01 o 
   5   2  16      136.63      155.07      6.32 o 
   6   2  16        4.35        4.79      2.79 o 
  -7   3  16        1.68       -4.07      3.14 o 
  -6   3  16       43.87       37.98      4.78 o 
  -5   3  16        0.50        1.42      3.07 o 
  -4   3  16       40.31       42.69      3.85 o 
  -3   3  16       23.38       26.80      3.36 o 
  -2   3  16      107.34       98.89      5.00 o 
  -1   3  16       20.45       21.99      2.48 o 
   0   3  16       13.91       13.53      2.25 o 
   1   3  16        5.91        4.88      2.54 o 
   2   3  16       36.49       31.20      3.47 o 
   3   3  16       20.38       17.30      3.09 o 
   4   3  16        9.15       10.72      3.12 o 
   5   3  16       20.70       19.60      3.43 o 
   6   3  16        0.79       -6.03      7.16 o 
  -6   4  16        5.33        5.48      4.18 o 
  -5   4  16       13.24       18.94      4.01 o 
  -4   4  16        0.76        1.00      2.40 o 
  -3   4  16       30.22       26.38      3.52 o 
  -2   4  16        0.26        3.41      1.97 o 
  -1   4  16      270.69      246.15      6.44 o 
   0   4  16      141.82      161.18      5.22 o 
   1   4  16       28.00       31.28      2.89 o 
   2   4  16        7.59        3.67      2.49 o 
   3   4  16        5.27        8.13      3.53 o 
   4   4  16      184.59      181.89      6.94 o 
   5   4  16       37.72       25.56      6.38 o 
   6   4  16        1.69       -4.02      2.90 o 
  -6   5  16        9.31        6.28      3.55 o 
  -5   5  16        1.74        6.68      2.85 o 
  -4   5  16        1.05        5.00      2.40 o 
  -3   5  16        8.47        9.58      2.32 o 
  -2   5  16       64.32       73.47      3.88 o 
  -1   5  16       19.88       18.66      2.53 o 
   0   5  16       18.96       21.08      2.62 o 
   1   5  16        0.01        1.64      1.95 o 
   2   5  16        5.34        4.07      2.76 o 
   3   5  16      128.99      138.51      6.09 o 
   4   5  16        0.07        4.68      4.58 o 
   5   5  16       26.33       33.58      5.30 o 
  -5   6  16       89.28       89.62      6.24 o 
  -4   6  16        0.22        5.16      2.34 o 
  -3   6  16       14.32       21.74      2.81 o 
  -2   6  16       22.83       24.02      3.32 o 
  -1   6  16       67.83       84.44      4.15 o 
   0   6  16        2.32        2.28      1.96 o 
   1   6  16        3.40        3.22      2.09 o 
   2   6  16        4.07        1.68      3.26 o 
   3   6  16       69.33       72.02      6.63 o 
   4   6  16       16.81       18.34      4.86 o 
  -4   7  16       10.43       15.63      4.49 o 
  -3   7  16        0.53        1.45      4.22 o 
  -2   7  16        4.80        9.31      3.38 o 
  -1   7  16       41.11       59.60      3.84 o 
   0   7  16       17.80       23.24      2.79 o 
   1   7  16        0.37        1.00      2.43 o 
   2   7  16        7.12       10.44      2.94 o 
   3   7  16        0.24        4.58      3.93 o 
  -1   8  16       12.25       11.24      3.56 o 
   0   8  16        0.02        4.86      2.63 o 
   1   8  16       21.92       25.66      3.67 o 
  -7   1  17        1.22        2.93      3.31 o 
  -6   1  17       13.87       10.74      3.74 o 
  -5   1  17        0.02        3.92      3.33 o 
  -4   1  17        5.01        3.04      3.26 o 
  -3   1  17       31.77       22.35      4.15 o 
  -2   1  17        0.01        2.14      2.40 o 
  -1   1  17      201.69      243.09      6.28 o 
   0   1  17        0.41        4.63      2.17 o 
   1   1  17       11.75       12.07      2.71 o 
   2   1  17       67.26       62.68      4.34 o 
   3   1  17        0.24       -0.01      2.48 o 
   4   1  17       11.79       17.11      3.14 o 
   5   1  17        4.87        4.75      3.21 o 
   6   1  17        7.97       11.45      3.61 o 
  -6   2  17        1.76        3.48      3.45 o 
  -5   2  17        6.21       10.13      3.42 o 
  -4   2  17       87.88       91.34      6.28 o 
  -3   2  17      136.54      139.98      5.81 o 
  -2   2  17      161.15      161.46      7.78 o 
  -1   2  17       82.05       82.83      4.90 o 
   0   2  17       31.37       32.41      3.51 o 
   1   2  17       74.54       63.88      5.31 o 
   2   2  17       21.97       29.81      3.53 o 
   3   2  17       29.87       27.49      3.54 o 
   4   2  17       10.85       14.00      3.21 o 
   5   2  17        5.85        5.99      2.87 o 
   6   2  17        3.44        2.46      2.86 o 
  -6   3  17       27.37       37.38      4.88 o 
  -5   3  17        0.08        0.38      3.90 o 
  -4   3  17        1.78        4.21      3.28 o 
  -3   3  17       70.74       74.90      4.71 o 
  -2   3  17       51.55       43.16      3.95 o 
  -1   3  17       30.30       40.76      4.00 o 
   0   3  17        0.75        2.33      2.50 o 
   1   3  17        8.53       11.06      4.28 o 
   2   3  17       51.04       45.15      4.04 o 
   3   3  17       85.01       83.35      5.19 o 
   4   3  17       33.33       36.29      4.05 o 
   5   3  17       35.78       37.41      4.11 o 
  -6   4  17       10.95        5.03      3.54 o 
  -5   4  17        0.15       -0.12      4.68 o 
  -4   4  17        3.44        3.79      2.70 o 
  -3   4  17        0.61       -0.32      2.47 o 
  -2   4  17        3.46        1.78      2.45 o 
  -1   4  17       74.91       75.34      5.15 o 
   0   4  17        0.07       -0.93      1.78 o 
   1   4  17        2.83       -0.72      2.51 o 
   2   4  17        0.08        0.03      2.53 o 
   3   4  17       62.59       58.01      4.54 o 
   4   4  17       19.13       17.63      3.46 o 
   5   4  17        8.73       10.26      7.12 o 
  -5   5  17        8.61        4.72      4.01 o 
  -4   5  17        0.66        3.40      2.64 o 
  -3   5  17        0.03       -2.22      2.34 o 
  -2   5  17        0.30        3.64      2.04 o 
  -1   5  17       82.25       66.63      4.00 o 
   0   5  17       23.74       21.64      2.63 o 
   1   5  17        0.14       -0.96      1.90 o 
   2   5  17       11.75       10.52      3.01 o 
   3   5  17        0.00        2.67      3.81 o 
   4   5  17       70.99       67.58      8.84 o 
  -4   6  17        3.72        9.54      2.51 o 
  -3   6  17        4.69       11.31      3.68 o 
  -2   6  17       27.55       30.62      3.13 o 
  -1   6  17        7.15        9.12      2.32 o 
   0   6  17        0.33        2.85      2.01 o 
   1   6  17        0.00        1.91      2.30 o 
   2   6  17       15.70       19.67      4.75 o 
   3   6  17       37.03       48.74      6.03 o 
  -2   7  17        0.43        6.46      4.03 o 
  -1   7  17        9.15       14.61      2.59 o 
   0   7  17       22.07       27.93      3.11 o 
   1   7  17        1.41        5.59      2.73 o 
  -6   0  18       24.62       23.99      6.29 o 
  -5   0  18       38.76       42.84      7.17 o 
  -4   0  18      357.72      356.96     17.25 o 
  -3   0  18      881.76      843.98     31.23 o 
  -2   0  18       60.57       53.95      7.74 o 
  -1   0  18      124.93      135.73      7.00 o 
   0   0  18        0.07        2.18      4.87 o 
   1   0  18       55.00       55.76      7.39 o 
   2   0  18       85.32      100.86      9.36 o 
   3   0  18       10.33        6.80      4.73 o 
   4   0  18       19.09       19.60      5.83 o 
   5   0  18        0.71        6.76      4.74 o 
  -6   1  18        5.28        4.48      7.02 o 
  -5   1  18       18.15       25.63      4.38 o 
  -4   1  18        2.97        2.90      3.09 o 
  -3   1  18       11.76       21.19      4.35 o 
  -2   1  18      230.71      218.98      8.40 o 
  -1   1  18      200.39      214.97      8.35 o 
   0   1  18       27.09       28.04      4.52 o 
   1   1  18        9.10       12.21      2.77 o 
   2   1  18        5.46        6.17      2.67 o 
   3   1  18       83.29       85.52      5.09 o 
   4   1  18       15.83       13.75      3.81 o 
   5   1  18        4.21        5.20      3.35 o 
  -6   2  18        1.02        6.62      3.63 o 
  -5   2  18        4.20        7.12      3.53 o 
  -4   2  18        4.01        5.33      3.46 o 
  -3   2  18        2.01        2.45      2.49 o 
  -2   2  18       44.12       59.11      7.81 o 
  -1   2  18        0.22       -1.32      2.63 o 
   0   2  18       17.10       17.86      3.12 o 
   1   2  18       28.13       24.83      3.37 o 
   2   2  18        8.45        9.70      2.88 o 
   3   2  18        1.92       -0.97      2.44 o 
   4   2  18        4.53        2.09      2.82 o 
   5   2  18        9.19       10.77      3.17 o 
  -5   3  18        2.02        4.32      3.24 o 
  -4   3  18        0.79        5.93      3.44 o 
  -3   3  18       33.09       36.06      3.80 o 
  -2   3  18       18.67       25.90      3.49 o 
  -1   3  18       25.36       32.47      5.91 o 
   0   3  18       34.59       40.07      3.93 o 
   1   3  18        0.00       -3.41      2.33 o 
   2   3  18       22.03       27.78      4.02 o 
   3   3  18       36.67       29.15      3.74 o 
   4   3  18       42.07       34.24      4.06 o 
  -5   4  18        2.66        9.54      3.65 o 
  -4   4  18        0.58        5.20      2.75 o 
  -3   4  18        0.60        3.88      2.81 o 
  -2   4  18       20.51       30.98      3.66 o 
  -1   4  18       32.66       41.73      3.96 o 
   0   4  18        0.93        3.52      2.67 o 
   1   4  18        4.95        0.88      2.71 o 
   2   4  18        7.44        5.81      3.05 o 
   3   4  18       22.80       26.12      3.70 o 
   4   4  18        8.18       11.94      4.49 o 
  -4   5  18        0.17        0.91      2.59 o 
  -3   5  18        7.96       20.56      3.44 o 
  -2   5  18        7.27       13.04      3.13 o 
  -1   5  18       10.01       11.84      4.61 o 
   0   5  18       18.29       25.69      3.94 o 
   1   5  18        0.87        0.91      2.62 o 
   2   5  18        5.29        2.33      2.79 o 
   3   5  18       22.04       16.28      4.67 o 
  -2   6  18        0.05        4.67      2.94 o 
  -1   6  18       11.42       14.62      3.34 o 
   0   6  18        3.80        6.55      2.94 o 
   1   6  18        7.16        9.85      2.43 o 
  -5   1  19       22.72       22.25      4.39 o 
  -4   1  19       44.65       58.14      5.84 o 
  -3   1  19        0.03        1.62      3.35 o 
  -2   1  19        6.02       10.26      2.94 o 
  -1   1  19        3.87        7.06      3.74 o 
   0   1  19       34.02       38.21      3.80 o 
   1   1  19        6.61        8.97      2.84 o 
   2   1  19        1.91        3.02      3.30 o 
   3   1  19        9.25       10.86      3.69 o 
   4   1  19       16.48       19.78      4.22 o 
  -4   2  19       89.61       92.01      6.49 o 
  -3   2  19        4.10        8.41      3.59 o 
  -2   2  19      100.14      101.86      7.81 o 
  -1   2  19       72.66       80.18      4.95 o 
   0   2  19       23.41       33.13      4.70 o 
   1   2  19       15.16       18.01      3.20 o 
   2   2  19        0.02        4.70      2.63 o 
   3   2  19       12.92       12.83      3.15 o 
   4   2  19       11.19       16.51      4.87 o 
  -4   3  19       21.45       31.33      4.91 o 
  -3   3  19        8.04        6.84      2.97 o 
  -2   3  19        3.06        4.67      2.78 o 
  -1   3  19       15.39       16.13      3.15 o 
   0   3  19        0.67        1.62      2.69 o 
   1   3  19        0.38        6.94      2.81 o 
   2   3  19        9.85       11.81      3.07 o 
   3   3  19        5.73        2.39      2.78 o 
  -3   4  19       20.83       22.38      3.59 o 
  -2   4  19        0.63        2.32      2.79 o 
  -1   4  19        0.11        1.22      2.76 o 
   0   4  19        0.18       -0.83      2.45 o 
   1   4  19       15.21       15.30      3.29 o 
   2   4  19        6.54        9.63      3.10 o 
  -2   5  19       21.31       29.20      4.44 o 
  -1   5  19        8.20       10.44      3.13 o 
   0   5  19        0.08        0.13      2.75 o 
   1   5  19        2.65        3.73      2.88 o 
  -3   0  20       78.46       71.49      8.87 o 
  -2   0  20       31.71       29.78      6.75 o 
  -1   0  20       42.11       43.96      7.80 o 
   0   0  20       29.59       17.11      5.73 o 
   1   0  20       15.92       11.01      5.00 o 
   2   0  20       92.95      103.46     10.04 o 
  -3   1  20        1.25        3.08      3.71 o 
  -2   1  20      109.68      120.50      5.76 o 
  -1   1  20        0.04        2.60      2.72 o 
   0   1  20       13.59       14.02      4.16 o 
   1   1  20        5.41        3.87      3.50 o 
   2   1  20       18.26       22.47      5.60 o 
  -3   2  20       18.26       19.50      4.41 o 
  -2   2  20        3.88       13.01      4.69 o 
  -1   2  20        7.16       12.93      4.37 o 
   0   2  20        1.72        1.77      3.53 o 
   1   2  20        6.24        4.74      2.83 o 
   2   2  20        1.44        0.72      2.58 o 
  -2   3  20       22.03       26.54      3.70 o 
  -1   3  20        6.34        5.43      3.33 o 
   0   3  20        0.27        1.46      4.53 o 
   1   3  20        0.27       -0.36      2.67 o 
                                                 
